# Supplementary material for: Modeling of mitochondrial genetic polymorphisms reveals induction of heteroplasmy by pleiotropic disease locus 10398A>G
Source: Sci Rep. 2023 Jun 27;13:10405. doi: 10.1038/s41598-023-37541-y (PMC10300032; doi:10.1038/s41598-023-37541-y)
Supplement: Supplementary file 2 — Supplementary Tables. [file 41598_2023_37541_MOESM2_ESM.xlsx]

## Sheet: Table S1
Table S1: Association testing between site-specific mitochondrial heteroplasmy in the dorsolateral prefrontal cortex and Alzheimer's disease
Table summarizes results from association testing between each mitochondrial locus at which heteroplasmy was detected in at least 5 subjects, and the neuropathological diagnosis of Alzheimer's diseaase using the NIA-Reagan diagnosis of AD. Association testing was performed using logistic regression approach while adjusting for Study, Sex, Age of death, Years of education, Post Mortem Interval, an…
Trait	Variant	variable	Estimate	Std..Error	z.value	Pvalue	BH_FDR
niareagansc_dichotomized	chrM_152_T_C	snp	0.947869	1.12699	0.841065	0.400311	0.986093
niareagansc_dichotomized	chrM_16188_CT_C	snp	-0.944179	0.716142	-1.31842	0.187362	0.986093
niareagansc_dichotomized	chrM_16519_T_C	snp	-0.453137	0.948155	-0.477915	0.632711	0.986093
niareagansc_dichotomized	chrM_189_A_G	snp	-0.0391135	0.224636	-0.17412	0.861771	0.986093
niareagansc_dichotomized	chrM_65_TG_T	snp	-0.172667	0.220974	-0.781393	0.434571	0.986093
niareagansc_dichotomized	chrM_16093_T_C	snp	0.291547	0.708112	0.411724	0.680542	0.986093
niareagansc_dichotomized	chrM_16129_G_A	snp	0.241933	0.400924	0.603438	0.546217	0.986093
niareagansc_dichotomized	chrM_185_G_A	snp	0.00852417	0.489036	0.0174306	0.986093	0.986093
niareagansc_dichotomized	chrM_207_G_A	snp	-0.0944457	0.901967	-0.104711	0.916605	0.986093

## Sheet: Table S2
Table S2: Comparison of significant eQTLs discovered from Gtex with gene expression data from the 60 PGP LCLs.
We compared the nominally significant eQTLs obtained from GTEx's lymphoblastoid cell line (LCL) data with the gene expression data we generated from the 60 PGP LCLs. CHR and POS represent the chromosome and position in hg19 coordinates respectively. AF represents the allele frequency of the eQTL as reported in GTEx. GENE represents the gene associated with the eQTL. LCL logFC and LCL Pvalue are t…
CHR	POS	AF	GENE	LCL logFC	LCL PValue	GTEx Slope	GTEx NominalP
1	39488011	A:0.483051|G:0.516949	NDUFS5	-0.15666	0.00566104	-0.589317	2.51e-11
1	75175188	T:0.491667|C:0.508333	CRYZ	-0.368231	0.000148355	-0.491219	9.06e-07
1	85450627	T:0.5|C:0.5	MCOLN2	0.268703	4.47e-07	0.466665	5.89e-08
1	111796342	CT:0.541667|C:0.458333	CHI3L2	1.23944	1.73e-09	0.782515	2.83e-13
1	150729793	G:0.5|A:0.5	CTSS	-0.377172	1.89e-05	-0.479168	3.48e-11
1	161010774	A:0.225|G:0.775	TSTD1	-0.437696	1.49e-08	-0.782789	1.11e-09
1	161679450	CA:0.516667|C:0.483333	FCRLA	0.275436	0.000277786	0.458773	5.64e-09
1	165599858	G:0.512821|A:0.487179	MGST3	-0.235031	0.00464038	-0.42822	1.28e-07
2	65161033	G:0.666667|A:0.333333	SLC1A4	-0.354419	7.02e-08	-0.35134	3.91e-06
2	71282522	A:0.756303|G:0.243697	NAGK	-0.281528	0.00227859	-0.509021	8.09e-06
2	75266241	A:0.508333|G:0.491667	POLE4	0.277837	0.000353694	0.41228	1.38e-05
2	132314570	G:0.495652|C:0.504348	CCDC74A	0.882621	0.0022272	0.531396	8.68e-06
2	219187367	T:0.5|C:0.5	TMBIM1	0.208281	0.00796932	0.441121	4.06e-09
3	121496313	G:0.5|A:0.5	EAF2	0.433451	2.7e-08	0.463253	4.01e-11
3	121496313	G:0.5|A:0.5	IQCB1	0.298871	0.000184015	0.755699	1.9e-12
4	69353856	G:0.466667|A:0.533333	UGT2B17	-0.858803	0.000109277	-0.51506	8.9e-06
4	119132457	GAAGT:0.491667|G:0.508333	SNHG8	0.2392	2.61e-11	0.383438	1.19e-06
4	122572280	G:0.443478|C:0.556522	ANXA5	0.302251	3.73e-09	0.527948	2.76e-06
4	185578229	G:0.458333|T:0.541667	CENPU	0.306828	7.83e-07	0.408535	6.23e-07
5	70680666	G:0.383929|A:0.616071	GTF2H2	-0.374719	4.85e-07	-0.877038	6.99e-10
5	73782299	T:0.7|C:0.3	ENC1	0.570086	4.9e-07	0.594071	8.39e-06
5	81532176	T:0.5|C:0.5	RPS23	0.0991859	0.0088091	0.381616	9.97e-06
5	96151760	G:0.5|T:0.5	ERAP2	0.720066	0.000731248	0.576355	1.73e-06
5	133889241	C:0.458333|A:0.541667	JADE2	-0.221844	0.0065652	-0.538743	4.38e-09
5	150598765	G:0.85|C:0.15	GM2A	0.242837	0.000885953	0.663956	6.08e-08
5	175806380	AG:0.733333|A:0.266667	HIGD2A	-0.11492	0.00965642	-0.481106	6.14e-07
6	3162619	T:0.325|C:0.675	TUBB2B	0.604428	0.00906386	0.538088	1.33e-05
6	3171996	A:0.391667|G:0.608333	TUBB2A	0.429586	0.00592546	0.423081	2.43e-06
6	32406807	G:0.5|A:0.5	HLA-DQA2	0.659866	0.000155772	0.621681	6.35e-07
6	32406807	G:0.5|A:0.5	HLA-DQB2	0.495001	0.00608155	0.690572	4.76e-08
6	32406807	G:0.5|A:0.5	HLA-DRB6	0.558343	0.000219436	0.563297	7.73e-06
6	32446922	T:0.495575|C:0.504425	HLA-DRB1	-0.405711	8.03e-09	-0.674425	3.99e-09
6	32565465	G:0.491071|A:0.508929	HLA-DRB5	-1.10393	8.29e-14	-0.490575	3.56e-05
6	32591337	A:0.504274|T:0.495726	HLA-DQA1	-0.61866	0.000696113	-0.61491	1.05e-06
6	32808232	A:0.491667|G:0.508333	HLA-DQB1	-0.818513	0.00110646	-0.44645	2.83e-05
6	43160375	T:0.764706|C:0.235294	DNPH1	-0.223254	0.00206195	-0.622106	3.56e-06
6	44054553	C:0.491667|T:0.508333	MRPL14	-0.14134	0.00410832	-0.439137	5.74e-08
6	86137888	C:0.5|T:0.5	SNHG5	0.895035	1.21e-13	0.926086	3.91e-16
6	116418158	G:0.4|A:0.6	NT5DC1	0.242237	0.00709206	0.348128	3.88e-05
7	6877519	A:0.53913|G:0.46087	CCZ1B	-0.199905	0.00406842	-0.894364	7.13e-13
7	45156789	T:0.504202|C:0.495798	TBRG4	0.146751	0.00441941	0.39368	1.97e-05
7	102102164	T:0.333333|C:0.666667	LRWD1	-0.246846	0.00149255	-0.417355	2.54e-08
7	151038958	T:0.678571|C:0.321429	NUB1	0.204584	0.00422793	0.533377	7.47e-06
8	96112703	C:0.483333|A:0.516667	PLEKHF2	-0.211604	0.0043082	-0.433479	2.27e-05
8	145639106	C:0.886957|T:0.113043	VPS28	-0.406248	2.05e-05	-1.22692	5.26e-15
8	146017782	C:0.470085|T:0.529915	RPL8	-0.0906557	0.00305439	-0.573761	4.77e-14
9	226199	C:0.5|T:0.5	CBWD1	0.209999	0.00180167	0.453078	2.22e-05
9	33147479	G:0.658333|A:0.341667	B4GALT1	-0.400131	2.58e-07	-0.527028	2.1e-05
9	34151463	C:0.5|T:0.5	NUDT2	0.305117	0.00118347	0.795526	2.52e-10
9	139613998	C:0.885965|T:0.114035	SNHG7	-0.421717	2e-05	-1.04446	8.46e-08
9	140002501	T:0.241379|C:0.758621	DPP7	-0.261403	2.03e-06	-0.663437	3.58e-07
10	97472570	T:0.483333|A:0.516667	ENTPD1	-0.247515	9.93e-05	-0.927242	2.06e-18
10	127484653	G:0.5|A:0.5	UROS	-0.239851	1.95e-05	-0.493322	4.12e-14
11	840363	C:0.491379|T:0.508621	CD151	0.403197	0.000194459	0.644781	4.2e-08
11	62618286	C:0.973214|T:0.0267857	BSCL2	0.932522	3.67e-05	1.25991	4.48e-09
11	64027468	T:0.915254|C:0.0847458	TRMT112	-0.26015	8.42e-05	-0.775929	1.4e-06
11	68767168	G:0.5|A:0.5	MRPL21	-0.151473	0.000288665	-0.373287	1.66e-05
11	118846574	T:0.575|C:0.425	TRAPPC4	0.191926	0.000223052	0.37262	2.12e-05
12	6581805	G:0.5|A:0.5	TAPBPL	0.452013	4.07e-07	0.705901	7.87e-09
12	56107691	T:0.975|C:0.025	BLOC1S1	0.373955	0.00474399	0.708897	6.18e-06
12	56470625	C:0.5|T:0.5	RPS26	-0.456514	1.44e-19	-1.16767	3.38e-30
12	95371414	C:0.487395|T:0.512605	NDUFA12	-0.128606	0.00118755	-0.375587	4.57e-08
12	120109284	AGGCACCTCTTCACAGGAC:0.941667|A:0.0583333	PRKAB1	0.61957	0.00042338	1.22268	2.55e-09
13	75857592	A:0.533333|G:0.466667	TBC1D4	0.598246	3.82e-07	0.61854	2.48e-06
14	20957922	CG:0.55|C:0.45	PNP	0.318983	6.73e-09	0.447345	6.04e-10
14	50108662	T:0.55|C:0.45	RPL36AL	0.0872182	0.0019862	0.359503	2.78e-06
14	95993595	A:0.5|G:0.5	GLRX5	0.169368	0.0003693	0.346493	4.35e-14
15	79220586	G:0.40678|A:0.59322	CTSH	0.278864	5.8e-06	0.639968	3.81e-09
15	81579218	A:0.733333|G:0.266667	IL16	0.300684	0.00591924	0.50159	4.08e-06
15	91009484	G:0.441667|A:0.558333	IQGAP1	0.146273	0.000605507	0.314487	5.28e-06
16	2010181	G:0.193277|C:0.806723	RPS2	-0.130231	0.00885497	-0.430215	5.07e-07
16	28510044	C:0.466667|G:0.533333	EIF3C	0.216093	6.84e-05	0.53014	3.95e-06
17	33497331	A:0.504202|G:0.495798	SLFN5	0.687941	5.95e-05	0.756005	1.08e-09
17	37928059	C:0.5|T:0.5	ORMDL3	0.214141	0.000198521	0.819465	2.57e-21
17	39982990	T:0.252252|C:0.747748	NT5C3B	-0.503883	8.48e-08	-0.908601	1.56e-15
17	53468213	C:0.5|T:0.5	MMD	-0.401931	4.96e-05	-0.395219	2.6e-06
18	658423	A:0.766667|G:0.233333	TYMS	-0.232225	0.0023756	-0.339226	2.34e-07
18	9709481	G:0.45|T:0.55	RAB31	-0.41746	0.0041949	-0.531505	2.2e-07
18	12380611	T:0.408333|C:0.591667	TUBB6	-0.738761	1.77e-05	-0.501927	5.15e-06
19	579699	C:0.868421|T:0.131579	BSG	0.288644	1.47e-06	0.870672	1.05e-08
19	978097	C:0.5|G:0.5	WDR18	-0.234103	0.00395829	-0.674818	6.95e-13
19	3764918	T:0.46087|C:0.53913	MRPL54	0.241808	1.55e-05	0.684669	6.45e-13
19	5799806	A:0.754237|G:0.245763	DUS3L	-0.326866	0.0016826	-0.983282	3.66e-13
19	8394092	T:0.46087|C:0.53913	RPS28	-0.379398	1.74e-24	-0.439395	3.21e-09
19	12876964	G:0.491379|C:0.508621	PRDX2	0.421681	1.67e-07	0.671746	4.07e-08
19	42456602	A:0.307692|G:0.692308	RABAC1	0.230546	0.00987323	0.305248	1.22e-06
19	49378699	CAGAT:0.658333|C:0.341667	PPP1R15A	0.173371	0.00696901	0.287118	7.63e-06
20	3195627	A:0.508333|G:0.491667	ITPA	0.160559	0.00252645	0.376957	7.54e-08
20	5070100	C:0.5|T:0.5	TMEM230	0.120896	0.00337385	0.377901	3.54e-07
20	34712310	T:0.683333|C:0.316667	CPNE1	-0.174404	0.00352163	-0.604555	1.13e-05
20	42203237	C:0.225|T:0.775	MYBL2	-0.303111	2.67e-06	-0.368308	1.66e-09
20	62609670	A:0.762712|G:0.237288	SAMD10	0.424526	0.00125468	0.771914	6.56e-07
21	45198522	G:0.5|C:0.5	CSTB	-0.304645	0.000252796	-0.707812	2.05e-10
21	47715106	T:0.362069|G:0.637931	YBEY	-0.323327	0.00641726	-0.662673	3.36e-08
22	30056185	T:0.552632|G:0.447368	NIPSNAP1	0.233604	0.0032812	0.512607	8.12e-07
22	42635326	T:0.915254|C:0.0847458	NDUFA6	0.275814	0.000267745	0.815743	2.41e-06
22	43195296	A:0.5|G:0.5	PACSIN2	0.181881	0.00187982	0.5259	3.24e-08
22	43509846	G:0.864407|C:0.135593	BIK	-0.816272	0.000554085	-0.579934	8.18e-07

## Sheet: Table S3
Table S3: Association of mitochondrial genes with MT:10398A>G from gene expression data using the PGP LCLs.
We perform an association test for significant gene expression differences for each mitochondrial gene with MT:10398A>G in the PGP LCLs. Genename represent the name of the mitochondrial gene. logFC represents the log base 2 fold change with respect to the G allele of MT:10398A>G. PValue is the P value for the association and FDR is the corresponding false discovery rate.
Genename	logFC	PValue	FDR
ND4	-0.372234	5.96e-09	1.67e-07
ATP8	-0.324963	5.18e-05	0.000632
ND2	-0.256108	8.57e-05	0.000632
ND4L	-0.226905	9.03e-05	0.000632
ATP6	-0.233525	0.000138	0.000774
CYTB	-0.237625	0.000582	0.00272
TRNC	0.543807	0.00832	0.0333
RNR1	0.12677	0.0282	0.0986
ND1	-0.125542	0.0408	0.127
COX1	-0.105843	0.0492	0.13
TRNA	0.429321	0.0512	0.13
TRNS1	0.211288	0.0671	0.157
ND5	-0.104012	0.0887	0.186
TRNN	0.479024	0.093	0.186
TRNI	0.171123	0.122	0.228
TRNT	0.194824	0.166	0.278
RNR2	0.0721138	0.169	0.278
COX2	-0.0567102	0.255	0.397
ND6	-0.107816	0.332	0.481
TRNL1	-0.0641845	0.35	0.481
TRNM	-0.128058	0.36	0.481
TRNF	0.0431137	0.553	0.704
TRNY	-0.0344034	0.598	0.728
TRNQ	0.0463344	0.67	0.781
TRNV	-0.0280708	0.781	0.875
COX3	0.0149191	0.831	0.884
ND3	-0.0118011	0.853	0.884
TRNP	0.0183507	0.888	0.888

## Sheet: Table S4
Table S6: Mitochondrial DNA copy number analysis using qPCR
The table shows the mitochondrial DNA copy number analysis as performed via qPCR approach. Mito ID represents each donor LCL, 1 to 60. The Genotype represent the allele detected at position 10398. A indicates the A allele and G indicate the G alelle. MT Copy # represent the mitochondiral copy number along with its range and Average MT Copy # shows the average. Samples 41 to 48 were not measured d…
Mito ID	Genotype	MT Copy #	Average MT Copy #
1	A	1225 ± 27	1225
2	A	3932 ± 87	3932
3	A	4698 ± 104	4698
4	A	7294 ± 161	7294
5	A	1962 ± 43	1962
6	A	1351 ± 30	1351
7	A	4109 ± 91	4109
8	A	1393 ± 31	1393
9	A	2310 ± 51	2310
10	A	3579 ± 79	3579
11	A	4333 ± 96	4333
12	A	10548 ± 233	10548
13	A	3603 ± 80	3603
14	A	4151 ± 92	4151
15	A	3812 ± 84	3812
16	A	3890 ± 86	3890
17	A	6016 ± 133	6016
18	A	4023 ± 89	4023
19	A	2867 ± 63	2867
20	A	1675 ± 37	1675
21	A	5487 ± 121	5487
22	A	3665 ± 81	3665
23	A	1406 ± 31	1406
24	A	4231 ± 94	4231
25	A	2891 ± 64	2891
26	A	1456 ± 32	1456
27	A	1281 ± 28	1281
28	A	5603 ± 124	5603
29	A	4522 ± 100	4522
30	A	3484 ± 77	3484
31	G	5558 ± 123	5558
32	G	4417 ± 98	4417
33	G	4691 ± 104	4691
34	G	2431 ± 54	2431
35	G	4014 ± 89	4014
36	G	2145 ± 47	2145
37	G	7282 ± 161	7282
38	G	6337 ± 140	6337
39	G	1471 ± 33	1471
40	G	8258 ± 183	8258
41	G	Not Measured	Not Measured
42	G	Not Measured	Not Measured
43	G	Not Measured	Not Measured
44	G	Not Measured	Not Measured
45	G	Not Measured	Not Measured
46	G	Not Measured	Not Measured
47	G	Not Measured	Not Measured
48	G	Not Measured	Not Measured
49	G	1235 ± 27	1235
50	G	7641 ± 169	7641
51	G	1095 ± 24	1095
52	G	3926 ± 87	3926
53	G	2693 ± 60	2693
54	G	10011 ± 221	10011
55	G	2724 ± 60	2724
56	G	3717 ± 82	3717
57	G	934 ± 21	934
58	G	4305 ± 95	4305
59	G	6553 ± 145	6553
60	G	3425 ± 76	3425

## Sheet: Table S5
Table S5: Demographic data for the PGP LCLs
The table shows the demographics of all 60 donors of the PGP LCL. Mito ID represents the donor ID, M1 to M60. Coriell ID represents the ID of the LCL as defined by the Coriell Institute for Medical Research. Harvard ID represents the donor ID as defined by the Harvard PGP. CGIID represents the donor ID as defined by Complete Genomics for the Harvard PGP. Sex represents the biological sex of the d…
Mito ID	CoriellID	Harvard ID	CGIID	Sex	Age at Sampling (years)	Race
1	GM20431	hu43860C	GS00253-DNA_A01_200_37-ASM	Male	51	White
2	GM21070	huC30901	GS00253-DNA_B01_200_37-ASM	Male	44	White
3	GM21677	huE80E3D	GS00253-DNA_D01_200_37-ASM	Male	42	White
4	GM21687	hu9385BA	GS00253-DNA_E01_200_37-ASM	Male	52	White
5	GM24067	hu88A079	GS000015888-ASM	Male	55	White
6	GM24068	huCA14D2	GS000015156-ASM	Female	55	White
7	GM24074	huCCD063	GS000022008-ASM	Male	55	White
8	GM24077	hu72C17A	GS000014568-ASM	Male	55	White
9	GM24079	hu7A2F1D	GS000014566-ASM	Male	64	White
10	GM24085	huED0F40	GS000016333-ASM	Male	41	White
11	GM24086	hu032C04	GS000016442-ASM	Male	55	White
12	GM24087	hu60AB7C	GS000015893-ASM	Male	53	White
13	GM24091	hu4B0812	GS000016371-ASM	Male	43	White
14	GM24093	hu939B7C	GS000015709-ASM	Male	39	White
15	GM24094	huFFAD87	GS000015180-ASM	Male	39	White
16	GM24097	huC3160A	GS000016334-ASM	Male	58	White
17	GM24098	huA4F281	GS000016372-ASM	Male	37	White
18	GM24102	huC434ED	GS000016337-ASM	Male	25	White
19	GM24105	huD52556	GS000015153-ASM	Male	49	White
20	GM24106	hu42D651	GS000015233-ASM	Male	35	White
21	GM24109	hu5FA322	GS000015886-ASM	Female	75	White
22	GM24117	hu448C4B	GS000014557-ASM	Male	61	White
23	GM24123	huD09534	GS000016374-ASM	Female	38	White
24	GM24125	hu025CEA	GS000014558-ASM	Female	41	White
25	GM24137	huB4D223	GS000014570-ASM	Male	25	White
26	GM24143	hu8E87A9	GS000016449-ASM	Female	74	White
27	GM24158	huFCC1C1	GS000034184-ASM	Female	58	White
28	GM24159	hu066C78	GS000021828-ASM	Female	35	White
29	GM24168	huC93106	GS000016370-ASM	Female	55	White
30	GM24602	hu4BF398	GS000011811-ASM	Male	69	White
31	GM21731	hu0D879F	GS000015186-ASM	Male	55	White
32	GM21781	huAE6220	GS00253-DNA	Male	58	White
33	GM21846	hu604D39	GS00253-DNA	Male	49	Black
34	GM23843	huA90CE6	GS000006909-ASM	Male	54	White
35	GM24049	hu0A4518	GS000015895-ASM	Male	30	White
36	GM24072	hu8E2A35	GS000016028-ASM	Male	50	White
37	GM24073	hu57A769	GS000016338-ASM	Male	38	White
38	GM24075	hu79F922	GS000015189-ASM	Male	65	White
39	GM24076	hu52B7E5	GS000015231-ASM	Female	46	White
40	GM24088	hu9D3638	GS000039601-ASM	Male	29	White
41	GM24099	hu8F918A	GS000015708-ASM	Male	35	White
42	GM24104	hu687B6B	GS000015232-ASM	Female	76	White
43	GM24108	hu6C733E	GS000015176-ASM	Male	30	White
44	GM24116	hu5FCE15	GS000022775-ASM	Male	26	White
45	GM24118	hu4CA5B9	GS000015229-ASM	Male	45	White
46	GM24119	hu34D5B9	GS000015891-ASM	Male	40	White
47	GM24122	hu90B053	GS000015890-ASM	Female	49	White
48	GM24130	hu7123C1	GS000015174-ASM	Male	65	White
49	GM24139	huD103CC	GS000016448-ASM	Female	Not Reported	White
50	GM24144	huE9B698	GS000016443-ASM	Male	35	White
51	GM24149	hu6E4515	GS000011735-ASM	Male	90	White
52	GM24151	hu297562	GS000014559-ASM	Male	45	White
53	GM24154	hu432EB5	GS000015710-ASM	Male	27	White
54	GM24161	hu1F73AB	GS000015173-ASM	Female	55	White
55	GM24171	hu33E2D9	GS000016373-ASM	Male	29	White
56	GM24599	hu2B8562	GS000037498-ASM	Female	45	White
57	GM24613	hu269E6C	GS000037339-ASM	Male	28	White
58	GM24096	hu92FD55	GS000015179-ASM	Male	25	Asian
59	GM24112	hu3F864B	GS000016335-ASM	Female	56	Hispanic/Latino
60	GM24694	huCA017E	GS000010424-ASM	Male	64	Asian

## Sheet: Table S6
Table S6: Mitochondrial DNA copy number analysis using multiplex PCR
The table shows the mitochondrial DNA copy number analysis as performed via the multiplex PCR approach. Mito ID represents each donor LCL, M1 to M60. The Coriell Cell ID represent the ID of the LCL as defined by the Coriell Institute for Medical Research. Harvard ID represent the donor ID as defined by the Harvard PGP. Sex represent the biological sex of the donor. Batch represent the batch numbe…
Mito ID	Coriell Cell ID	Harvard ID	Sex	Batch	Conc. M	Conc. X	Conc. 22	X_22	M_22	log_X_22	log_M_22	X_Zscores	M_Zscores
M 1	GM20431	hu43860C	Male	1	0.7245	0.6203	0.9543	0.650005	0.759195	-0.621477	-0.397457	0.997099	1.13493
M 2	GM21070	huC30901	Male	1	0.8494	0.699	1.1378	0.614343	0.746528	-0.702883	-0.421731	0.0490801	0.978604
M 3	GM21677	huE80E3D	Male	1	0.2169	0.2323	0.3941	0.589444	0.550368	-0.762573	-0.861532	-0.646045	-1.85378
M 4	GM21687	hu9385BA	Male	1	0.7157	0.7152	1.1976	0.597194	0.597612	-0.743727	-0.742719	-0.426582	-1.08861
M 5	GM24067	hu88A079	Male	1	0.6765	0.6368	1.0637	0.598665	0.635988	-0.740179	-0.652929	-0.385259	-0.510352
M 6	GM24068	huCA14D2	Female	1	0.6536	0.616	0.8445	0.729426	0.773949	-0.455167	-0.369689	2.93387	1.31376
M 7	GM24074	huCCD063	Male	1	0.7493	0.6204	0.9818	0.631901	0.76319	-0.66223	-0.389886	0.522498	1.18369
M 8	GM24077	hu72C17A	Male	1	0.7017	0.5978	0.9476	0.630857	0.740502	-0.664615	-0.433424	0.494726	0.9033
M 9	GM24079	hu7A2F1D	Male	1	0.7083	0.6518	0.9936	0.655998	0.712862	-0.608236	-0.488305	1.1513	0.549859
M 10	GM24085	huED0F40	Male	1	0.762	0.6628	1.1465	0.578107	0.664631	-0.790591	-0.589373	-0.972334	-0.101041
M 11	GM24086	hu032C04	Male	1	0.7212	0.5762	0.9772	0.589644	0.738027	-0.762084	-0.438254	-0.640357	0.87219
M 12	GM24087	hu60AB7C	Male	1	0.7659	0.6826	1.144	0.596678	0.669493	-0.744975	-0.578859	-0.441107	-0.0333266
M 13	GM24091	hu4B0812	Male	1	0.7446	0.6699	1.1297	0.592989	0.659113	-0.753922	-0.601402	-0.545304	-0.178508
M 14	GM24093	hu939B7C	Male	1	0.6629	0.7119	1.1954	0.595533	0.554542	-0.747747	-0.85063	-0.473391	-1.78358
M 15	GM24094	huFFAD87	Male	1	0.6982	0.782	1.2949	0.603908	0.539192	-0.7276	-0.891128	-0.23877	-2.04439
M 16	GM24097	huC3160A	Male	2	0.5473	0.5858	0.8752	0.669333	0.625343	-0.579205	-0.677281	-0.264008	-0.523316
M 17	GM24098	huA4F281	Male	2	0.5899	0.6679	0.9994	0.668301	0.590254	-0.58143	-0.760592	-0.289926	-0.985513
M 18	GM24102	huC434ED	Male	2	0.4945	0.4737	0.714	0.663445	0.692577	-0.59195	-0.529954	-0.412441	0.294034
M 19	GM24105	huD52556	Male	2	0.7133	0.5247	0.8421	0.623085	0.847049	-0.682499	-0.239483	-1.46693	1.90552
M 20	GM24106	hu42D651	Male	2	0.5508	0.4157	0.6992	0.594537	0.787757	-0.750162	-0.344177	-2.25491	1.3247
M 21	GM24109	hu5FA322	Female	2	0.5814	0.6389	0.8391	0.761411	0.692885	-0.393253	-0.529312	1.90151	0.297595
M 22	GM24117	hu448C4B	Male	2	0.5794	0.442	0.6988	0.632513	0.829136	-0.660833	-0.27032	-1.21462	1.73444
M 23	GM24123	huD09534	Female	2	0.4135	0.3862	0.4612	0.837381	0.896574	-0.256044	-0.157505	3.49938	2.36032
M 24	GM24125	hu025CEA	Female	2	0.5322	0.6442	0.9328	0.690609	0.57054	-0.534059	-0.809599	0.261736	-1.2574
M 25	GM24137	huB4D223	Male	2	0.4651	0.4143	0.6348	0.652647	0.732672	-0.615626	-0.448761	-0.688161	0.744477
M 26	GM24143	hu8E87A9	Female	2	0.4422	0.5302	0.7023	0.754948	0.629645	-0.405551	-0.667388	1.75829	-0.468434
M 27	GM24158	huFCC1C1	Female	2	0.471	0.5133	0.6856	0.748687	0.686989	-0.417565	-0.54164	1.61838	0.229199
M 28	GM24159	hu066C78	Female	2	0.5201	0.6517	0.8875	0.73431	0.586028	-0.445539	-0.770958	1.2926	-1.04302
M 29	GM24168	huC93106	Female	2	0.5391	0.5631	0.7966	0.706879	0.676751	-0.500464	-0.563303	0.652968	0.109019
M 30	GM24602	hu4BF398	Male	1	0.5848	0.5207	0.7724	0.674133	0.757121	-0.568896	-0.401405	-0.143957	1.0072
M 31	GM21731	hu0D879F	Male	1	0.7307	0.6541	1.0811	0.605032	0.675886	-0.724917	-0.565149	-0.207522	0.0549696
M 32	GM21781	huAE6220	Male	1	0.6414	0.5795	0.9699	0.597484	0.661305	-0.743027	-0.596612	-0.418429	-0.147656
M 33	GM21846	hu604D39	Male	1	0.7261	0.6974	1.1258	0.619471	0.644964	-0.690892	-0.63271	0.188715	-0.380138
M 34	GM23843	huA90CE6	Male	1	0.7115	0.6145	1.0862	0.565734	0.655036	-0.821805	-0.610354	-1.33584	-0.23616
M 35	GM24049	hu0A4518	Male	1	0.6	0.506	0.9349	0.541234	0.64178	-0.885675	-0.63985	-2.07964	-0.426115
M 36	GM24072	hu8E2A35	Male	1	0.6129	0.4772	0.7917	0.602754	0.774157	-0.73036	-0.369302	-0.270908	1.31625
M 37	GM24073	hu57A769	Male	1	0.7268	0.7033	1.1866	0.592702	0.612506	-0.754622	-0.707203	-0.55345	-0.859885
M 38	GM24075	hu79F922	Male	1	0.6429	0.5839	0.9516	0.61362	0.675617	-0.704582	-0.565722	0.0292859	0.0512795
M 39	GM24076	hu52B7E5	Female	1	0.693	0.7077	1.0258	0.689901	0.67557	-0.53554	-0.565822	1.99789	0.0506331
M 40	GM24088	hu9D3638	Male	1	0.6042	0.559	0.9158	0.610395	0.659751	-0.712184	-0.600006	-0.0592432	-0.169519
M 41	GM24099	hu8F918A	Male	1	0.79	0.6725	1.1162	0.602491	0.707758	-0.730989	-0.498671	-0.27824	0.483098
M 42	GM24104	hu687B6B	Female	1	0.7555	0.6985	1.066	0.655253	0.708724	-0.609875	-0.496704	1.1322	0.495767
M 43	GM24108	hu6C733E	Male	1	0.6786	0.5981	0.9785	0.611242	0.69351	-0.710185	-0.52801	-0.0359619	0.294147
M 44	GM24116	hu5FCE15	Male	1	0.8603	0.7012	1.0556	0.664267	0.814987	-0.590165	-0.295152	1.36174	1.7938
M 45	GM24118	hu4CA5B9	Male	2	0.5793	0.6005	1.0312	0.582331	0.561773	-0.780088	-0.831942	-0.850022	-1.66322
M 46	GM24119	hu34D5B9	Male	2	0.6051	0.5831	0.9075	0.642534	0.666777	-0.638154	-0.584724	-0.950513	-0.00982473
M 47	GM24122	hu90B053	Female	2	0.5414	0.6203	0.8153	0.760824	0.66405	-0.394365	-0.590636	1.88856	-0.042624
M 48	GM24130	hu7123C1	Male	2	0.5966	0.658	0.9907	0.664177	0.6022	-0.590361	-0.731684	-0.393928	-0.825138
M 49	GM24139	huD103CC	Female	2	0.5228	0.6156	0.8363	0.736099	0.625135	-0.442027	-0.677761	1.3335	-0.525982
M 50	GM24144	huE9B698	Male	2	0.4246	0.4602	0.6037	0.762299	0.703329	-0.391571	-0.507727	1.9211	0.417341
M 51	GM24149	hu6E4515	Male	2	0.6125	0.5623	0.9092	0.618456	0.673669	-0.693258	-0.569888	-1.59222	0.0724844
M 52	GM24151	hu297562	Male	2	0.4426	0.4703	0.753	0.624568	0.587782	-0.679069	-0.766646	-1.42698	-1.0191
M 53	GM24154	hu432EB5	Male	2	0.5548	0.4902	0.796	0.615829	0.696985	-0.699398	-0.520801	-1.66373	0.344813
M 54	GM24161	hu1F73AB	Female	2	0.7609	0.9198	1.234	0.745381	0.616613	-0.42395	-0.697564	1.54402	-0.635842
M 55	GM24171	hu33E2D9	Male	2	0.6104	0.5531	0.8817	0.627311	0.692299	-0.672748	-0.530533	-1.35337	0.29082
M 56	GM24599	hu2B8562	Female	2	0.7306	0.7774	1.1368	0.683849	0.642681	-0.548249	-0.637825	0.0964819	-0.30442
M 57	GM24613	hu269E6C	Male	2	0.644	0.7253	1.1556	0.627639	0.557286	-0.671992	-0.84351	-1.34458	-1.44553
M 58	GM24096	hu92FD55	Male	2	0.5111	0.5554	0.8757	0.634235	0.583647	-0.65691	-0.776831	-1.16893	-1.07561
M 59	GM24112	hu3F864B	Female	2	0.44	0.5724	0.8052	0.710879	0.546448	-0.492323	-0.871844	0.747772	-1.60272
M 60	GM24694	huCA017E	Male	2	0.6665	0.5606	0.9225	0.607696	0.722493	-0.718577	-0.468944	-1.88708	0.632506

## Sheet: Table S7
Table S7: Sequencing read depth for each PGP LCL sample for the 2 sites.
The sequencing read depth for each of the 2 sites tested on the PGP LCLs. Mito ID represent each donor LCL, M1 to M60. chrM:16469-270 indicates the number of amplicon reads for the PCR fragment of the mitochondria from position 16469 to 270. chrM:16043-16238 indicates the number of amplicon reads for the PCR fragement of the mitochondria from position 16043 to 16238. Total # read represent the to…
Mito ID	chrM:16469-270	chrM:16043-16238	Total # reads
M1	10660365	18618381	29278746
M2	9440418	11093704	20534122
M3	7743379	6784627	14528006
M4	2825409	5769919	8595328
M5	7654740	7956329	15611069
M6	16743526	6555875	23299401
M7	1584669	579357	2164026
M8	4146740	8803381	12950121
M9	5139232	6689411	11828643
M10	11426675	7344339	18771014
M11	2370838	88590	2459428
M12	43816857	49331459	93148316
M13	6291969	11222929	17514898
M14	6102329	4878933	10981262
M15	6689012	5939159	12628171
M16	7554543	6472299	14026842
M17	9436312	8579177	18015489
M18	5421348	4694283	10115631
M19	1296498	520325	1816823
M20	2711357	4676191	7387548
M21	3803666	3104131	6907797
M22	3983459	3689777	7673236
M23	7471950	257629	7729579
M24	2720735	3024160	5744895
M25	6869400	5474430	12343830
M26	676976	459341	1136317
M27	8825768	7636773	16462541
M28	1852617	5564990	7417607
M29	6533418	4483942	11017360
M30	1100728	5845537	6946265
M31	3265916	2115501	5381417
M32	6944365	3827964	10772329
M33	2535844	6711440	9247284
M34	5296280	4227056	9523336
M35	1647321	2692582	4339903
M36	954854	16387200	17342054
M37	6087030	3698452	9785482
M38	3142105	4470591	7612696
M39	3980788	4552042	8532830
M40	3288010	3967236	7255246
M41	6715770	5084071	11799841
M42	6325534	5845123	12170657
M43	6371019	3166325	9537344
M44	5364370	3233259	8597629
M45	6097501	913754	7011255
M46	493691	13300900	13794591
M47	4304814	3120298	7425112
M48	5603221	4428452	10031673
M49	4004828	6134220	10139048
M50	592849	7463761	8056610
M51	4351524	12776493	17128017
M52	358911	11956708	12315619
M53	5504722	5142224	10646946
M54	202122	8611928	8814050
M55	3090068	4773058	7863126
M56	4397903	12336847	16734750
M57	4320777	6417772	10738549
M58	2052955	13497434	15550389
M59	2135107	10978641	13113748
M60	1597422	8193824	9791246

## Sheet: Table S8
Table S8: Raw heteroplasmic allele fraction values for each PGP LCL sample (M1 to M60) at each of the position assayed
The table depicts the raw heteroplasmic allele fraction values for each site within each of the PGP LCL sample. Values greater than 0 represent some degree of heteroplasmy detected. Position represent the mitochondrial DNA base pair position in hg19 coordinates. Primer (Y/N) represents whether the region is covered by the sequencing/PCR primer where Y indicates yes and N indicates no. Primer posi…
Position	Primer (Y/N)	M1 (A)	M2 (A)	M3 (A)	M4 (A)	M5 (A)	M6 (A)	M7 (A)	M8 (A)	M9 (A)	M10 (A)	M11 (A)	M12 (A)	M13 (A)	M14 (A)	M15 (A)	M16 (A)	M17 (A)	M18 (A)	M19 (A)	M20 (A)	M21 (A)	M22 (A)	M23 (A)	M24 (A)	M25 (A)	M26 (A)	M27 (A)	M28 (A)	M29 (A)	M30 (A)	M31 (G)	M32 (G)	M33 (G)	M34 (G)	M35 (G)	M36 (G)	M37 (G)	M38 (G)	M39 (G)	M40 (G)	M41 (G)	M42 (G)	M43 (G)	M44 (G)	M45 (G)	M46 (G)	M47 (G)	M48 (G)
16043	Y	0	0	0	0	0	0	0	0	0	0	0	0	0	0	0	0	0	0	0	0	0	0	0	0	0	0	0	0	0	0	0	0	0	0	0	0	0	0	0	0	0	0	0	0	0	0	0	0
16044	Y	0	0	0	0	0	0	0	0	0	0	0	0	0	0	0	0	0	0	0	0	0	0	0	0	0	0	0	0	0	0	0	0	0	0	0	0	0	0	0	0	0	0	0	0	0	0	0	0
16045	Y	0	0	0	0	0	0	0	0	0	0	0	0	0	0	0	0	0	0	0	0	0	0	0	0	0	0	0	0	0	0	0	0	0	0	0	0	0	0	0	0	0	0	0	0	0	0	0	0
16046	Y	0	0	0	0	0	0	0	0	0	0	0	0	0	0	0	0	0	0	0	0	0	0	0	0	0	0	0	0	0	0	0	0	0	0	0	0	0	0	0	0	0	0	0	0	0	0	0	0
16047	Y	0	0	0	0	0	0	0	0	0	0	0	0	0	0	0	0	0	0	0	0	0	0	0	0	0	0	0	0	0	0	0	0	0	0	0	0	0	0	0	0	0	0	0	0	0	0	0	0
16048	Y	0	0	0	0	0	0	0	0	0	0	0	0	0	0	0	0	0	0	0	0	0	0	0	0	0	0	0	0	0	0	0	0	0	0	0	0	0	0	0	0	0	0	0	0	0	0	0	0
16049	Y	0	0	0	0	0	0	0	0	0	0	0	0	0	0	0	0	0	0	0	0	0	0	0	0	0	0	0	0	0	0	0	0	0	0	0	0	0	0	0	0	0	0	0	0	0	0	0	0
16050	Y	0	0	0	0	0	0	0	0	0	0	0	0	0	0	0	0	0	0	0	0	0	0	0	0	0	0	0	0	0	0	0	0	0	0	0	0	0	0	0	0	0	0	0	0	0	0	0	0
16051	Y	0	0	0	0	0	0	0	0	0	0	0	0	0	0	0	0	0	0	0	0	0	0	0	0	0	0	0	0	0	0	0	0	0	0	0	0	0	0	0	0	0	0	0	0	0	0	0	0
16052	Y	0	0	0	0	0	0	0	0	0	0	0	0	0	0	0	0	0	0	0	0	0	0	0	0	0	0	0	0	0	0	0	0	0	0	0	0	0	0	0	0	0	0	0	0	0	0	0	0
16053	Y	0	0	0	0	0	0	0	0	0	0	0	0	0	0	0	0	0	0	0	0	0	0	0	0	0	0	0	0	0	0	0	0	0	0	0	0	0	0	0	0	0	0	0	0	0	0	0	0
16054	Y	0	0	0	0	0	0	0	0	0	0	0	0	0	0	0	0	0	0	0	0	0	0	0	0	0	0	0	0	0	0	0	0	0	0	0	0	0	0	0	0	0	0	0	0	0	0	0	0
16055	Y	0	0	0	0	0	0	0	0	0	0	0	0	0	0	0	0	0	0	0	0	0	0	0	0	0	0	0	0	0	0	0	0	0	0	0	0	0	0	0	0	0	0	0	0	0	0	0	0
16056	Y	0	0	0	0	0	0	0	0	0	0	0	0	0	0	0	0	0	0	0	0	0	0	0	0	0	0	0	0	0	0	0	0	0	0	0	0	0	0	0	0	0	0	0	0	0	0	0	0
16057	Y	0	0	0	0	0	0	0	0	0	0	0	0	0	0	0	0	0	0	0	0	0	0	0	0	0	0	0	0	0	0	0	0	0	0	0	0	0	0	0	0	0	0	0	0	0	0	0	0
16058	Y	0	0	0	0	0	0	0	0	0	0	0	0	0	0	0	0	0	0	0	0	0	0	0	0	0	0	0	0	0	0	0	0	0	0	0	0	0	0	0	0	0	0	0	0	0	0	0	0
16059	Y	0	0	0	0	0	0	0	0	0	0	0	0	0	0	0	0	0	0	0	0	0	0	0	0	0	0	0	0	0	0	0	0	0	0	0	0	0	0	0	0	0	0	0	0	0	0	0	0
16060	Y	0	0	0	0	0	0	0	0	0	0	0	0	0	0	0	0	0	0	0	0	0	0	0	0	0	0	0	0	0	0	0	0	0	0	0	0	0	0	0	0	0	0	0	0	0	0	0	0
16061	Y	0	0	0	0	0	0	0	0	0	0	0	0	0	0	0	0	0	0	0	0	0	0	0	0	0	0	0	0	0	0	0	0	0	0	0	0	0	0	0	0	0	0	0	0	0	0	0	0
16062	Y	0	0	0	0	0	0	0	0	0	0	0	0	0	0	0	0	0	0	0	0	0	0	0	0	0	0	0	0	0	0	0	0	0	0	0	0	0	0	0	0	0	0	0	0	0	0	0	0
16063	N	0	0	0	0	0	0	0	0	0	0	0	0	0	0	0	0	0	0	0	0	0	0	0	0	0	0	0	0	0	0	0	0	0	0	0	0	0	0	0	0	0	0	0	0	0	0	0	0
16064	N	0	0	0	0	0	0	0	0	0	0	0	0	0	0	0	0	0	0	0	0	0	0	0	0	0	0	0	0	0	0	0	0	0	0	0	0	0	0	0	0	0	0	0	0	0	0	0	0
16065	N	0	0	0	0	0	0	0	0	0	0	0	0	0	0	0	0	0	0	0	0	0	0	0	0	0	0	0	0	0	0	0	0	0	0	0	0	0	0	0	0	0	0	0	0	0	0	0	0
16066	N	0	0	0	0	0	0	0	0	0	0	0	0	0	0	0	0	0	0	0	0	0	0	0	0	0	0	0	0	0	0	0	0	0	0	0	0	0	0	0	0	0	0	0	0	0	0	0	0
16067	N	0	0	0	0	0	0	0	0	0	0	0	0	0	0	0	0	0	0	0	0	0	0	0	0	0	0	0	0	0	0	0	0	0	0	0	0	0	0	0	0	0	0	0	0	0	0	0	0
16068	N	0	0	0	0	0	0	0	0	0	0	0	0	0	0	0	0	0	0	0	0	0	0	0	0	0	0	0	0	0	0	0	0	0	0	0	0	0	0	0	0	0	0	0	0	0	0	0	0
16069	N	0	0	0	0	0	0	0	0	0	0	0	0	0	0	0	0	0	0	0	0	0	0	0	0	0	0	0	0	0	0	0	0	0	0	0	0	0	0	0	0	0	0	0	0	0	0	0	0
16070	N	0	0	0	0	0	0	0	0	0	0	0.0370464	0	0	0	0	0	0	0	0	0	0	0	0.0306995	0	0	0	0	0	0	0	0	0	0	0	0	0	0	0	0	0	0	0	0	0	0.0252926	0	0	0
16071	N	0	0	0	0	0	0	0	0	0	0	0	0	0	0	0	0	0	0	0	0	0	0	0	0	0	0	0	0	0	0	0	0	0	0	0	0	0	0	0	0	0	0	0	0	0	0	0	0
16072	N	0	0	0	0	0	0	0	0	0	0	0	0	0	0	0	0	0	0	0	0	0	0	0	0	0	0	0	0	0	0	0	0	0	0	0	0	0	0	0	0	0	0	0	0	0	0	0	0
16073	N	0	0	0	0	0	0	0	0	0	0	0	0	0	0	0	0	0	0	0	0	0	0	0	0	0	0	0	0	0	0	0	0	0	0	0	0	0	0	0	0	0	0	0	0	0	0	0	0
16074	N	0	0	0	0	0	0	0	0	0	0	0	0	0	0	0	0	0	0	0	0	0	0	0	0	0	0	0	0	0	0	0	0	0	0	0	0	0	0	0	0	0	0	0	0	0	0	0	0
16075	N	0	0	0	0	0	0	0	0	0	0	0	0	0	0	0	0	0	0	0	0	0	0	0	0	0	0	0	0	0	0	0	0	0	0	0	0	0	0	0	0	0	0	0	0	0	0	0	0
16076	N	0	0	0	0	0	0	0	0	0	0	0	0	0	0	0	0	0	0	0	0	0	0	0	0	0	0	0	0	0	0	0	0	0	0	0	0	0	0	0	0	0	0	0	0	0.811535	0	0	0
16077	N	0	0	0	0	0	0	0	0	0	0	0	0	0	0	0	0	0	0	0	0	0	0	0	0	0	0	0	0	0	0	0	0	0	0	0	0	0	0	0	0	0	0	0	0	0	0	0	0
16078	N	0	0	0	0	0	0	0	0	0	0	0	0	0	0	0	0	0	0	0	0	0	0	0	0	0	0	0	0	0	0	0	0	0	0	0	0	0	0	0	0	0	0	0	0	0	0	0	0
16079	N	0	0	0	0	0	0	0	0	0	0	0	0	0	0	0	0	0	0	0	0	0	0	0	0	0	0	0	0	0	0	0	0	0	0	0	0	0	0	0	0	0	0	0	0	0	0	0	0
16080	N	0	0	0	0	0	0	0	0	0	0	0	0	0	0	0	0	0	0	0	0	0	0	0	0	0	0	0	0	0	0	0	0	0	0	0	0	0	0	0	0	0	0	0	0	0	0	0	0
16081	N	0	0	0	0	0	0	0	0	0	0	0.0522529	0	0	0	0	0	0	0	0	0	0	0	0	0	0	0	0	0	0	0	0	0	0	0	0	0	0	0	0	0	0	0	0	0	0	0	0	0
16082	N	0	0	0	0	0	0	0	0	0	0	0	0	0	0	0	0	0	0	0	0	0	0	0	0	0	0	0	0	0	0	0	0	0	0	0	0	0	0	0	0	0	0	0	0	0	0	0	0
16083	N	0	0	0	0	0	0	0	0	0	0	0	0	0	0	0	0	0	0	0	0	0	0	0	0	0	0	0	0	0	0	0	0	0	0	0	0	0	0	0	0	0	0	0	0	0	0	0	0
16084	N	0	0	0	0	0	0	0	0	0	0	0	0	0	0	0	0	0	0	0	0	0	0	0	0	0	0	0	0	0	0	0	0	0	0	0	0	0	0	0	0	0	0	0	0	0	0	0	0
16085	N	0	0	0	0	0	0	0	0	0	0	0	0	0	0	0	0	0	0	0	0	0	0	0	0	0	0	0	0	0	0	0	0	0	0	0	0	0	0	0	0	0	0	0	0	0	0	0	0
16086	N	0	0	0	0	0	0	0	0	0	0	0	0	0	0	0	0	0	0	0	0	0	0	0	0	0	0	0	0	0	0	0	0	0	0	0	0	0	0	0	0	0	0	0	0	0	0	0	0
16087	N	0	0	0	0	0	0	0	0	0	0	0	0	0	0	0	0	0	0	0	0	0	0	0	0	0	0	0	0	0	0	0	0	0	0	0	0	0	0	0	0	0	0	0	0	0	0	0	0
16088	N	0	0	0	0	0	0	0	0	0	0	0	0	0	0	0	0	0	0	0	0	0	0	0	0	0	0	0	0	0	0	0	0	0	0	0	0	0	0	0	0	0	0	0	0	0	0	0	0
16089	N	0	0	0	0	0	0	0	0	0	0	0	0	0	0	0	0	0	0	0	0	0	0	0	0	0	0	0	0	0	0	0	0	0	0	0	0	0	0	0	0	0	0	0	0	0	0	0	0
16090	N	0	0	0	0	0	0	0	0	0	0	0	0	0	0	0	0	0	0	0	0	0	0	0	0	0	0	0	0	0	0	0	0	0	0	0	0	0	0	0	0	0	0	0	0	0	0	0	0
16091	N	0	0	0	0	0	0	0	0	0	0	0	0	0	0	0	0	0	0	0	0	0	0	0	0	0	0	0	0	0	0	0	0	0	0	0	0	0	0	0	0	0	0	0	0	0	0	0	0
16092	N	0	0	0	0	0	0	0	0	0	0	0	0	0	0	0	0	0	0	0	0	0	0	0	0	0	0	0	0	0	0	0	0	0	0	0	0	0	0	0	0	0	0	0	0	0	0	0	0
16093	N	0	0	0	0	0	0	0	0	0	0	0	0	0	0	0	0	0	0	0	0	0	0	0	0	0	0	0	0	0	0	0	0	0	0	0	0	0	0	0	0	0	0	0	0	0	0	0	0
16094	N	0	0	0	0	0	0	0	0	0	0	0	0	0	0	0	0	0	0	0	0	0	0	0	0	0	0	0	0	0	0	0	0.0472956	0	0	0	0	0	0	0	0	0	0	0	0	0	0	0	0
16095	N	0	0	0	0	0	0	0	0	0	0	0	0	0	0	0	0	0	0	0	0.00855397	0	0	0	0	0	0	0	0	0	0	0	0	0	0	0	0	0	0	0	0	0	0	0	0	0	0	0	0
16096	N	0	0	0	0	0	0	0	0	0	0	0	0	0	0	0	0	0	0	0	0	0	0	0	0	0	0	0	0	0	0	0	0	0	0	0	0	0	0	0	0	0	0	0	0	0	0	0	0
16097	N	0	0	0	0	0	0	0	0	0	0	0	0	0	0	0	0	0	0	0	0	0	0	0	0	0	0	0	0	0	0	0	0	0	0	0	0	0	0	0	0	0	0	0	0	0	0	0	0
16098	N	0	0	0	0	0	0	0	0	0	0	0	0	0	0	0	0	0	0	0	0	0	0	0	0	0	0	0	0	0	0	0	0	0	0	0	0	0	0	0	0	0	0	0	0	0	0	0	0
16099	N	0	0	0	0	0	0	0	0	0	0	0	0	0	0	0	0	0	0	0	0	0	0	0	0	0	0	0	0	0	0	0	0	0	0	0	0	0	0	0	0	0	0	0	0	0	0	0	0
16100	N	0	0	0	0	0	0	0	0	0	0	0	0	0	0	0	0	0	0	0	0	0	0	0	0	0	0	0	0	0	0	0	0	0	0	0	0	0	0	0	0	0	0	0	0	0	0	0	0
16101	N	0	0	0	0	0	0	0	0	0	0	0	0	0	0	0	0	0	0	0	0	0	0	0	0	0	0	0	0	0	0	0	0	0	0	0	0	0	0	0	0	0	0	0	0	0	0	0	0
16102	N	0	0	0	0	0	0	0	0	0	0	0	0	0	0	0	0	0	0	0	0	0	0	0	0	0	0	0	0	0	0	0	0	0	0	0	0	0	0	0	0	0	0	0	0	0	0	0	0
16103	N	0	0	0	0	0	0	0	0	0	0	0	0	0	0	0	0	0	0	0	0	0	0	0	0	0	0	0	0	0	0	0	0	0	0	0	0	0	0	0	0	0	0	0	0	0	0	0	0
16104	N	0	0	0	0	0	0	0	0	0	0	0	0	0	0	0	0	0	0	0	0	0	0	0	0	0	0	0	0	0	0	0	0	0	0	0	0	0	0	0	0	0	0	0	0	0	0	0	0
16105	N	0	0	0	0	0	0	0	0	0	0	0	0	0	0	0	0	0	0	0	0	0	0	0	0	0	0	0	0	0	0	0	0	0	0	0	0	0	0	0	0	0	0	0	0	0	0	0	0
16106	N	0	0	0	0	0	0	0	0	0	0	0	0	0	0	0	0	0	0	0	0	0	0	0	0	0	0	0	0	0	0	0	0	0	0	0	0	0	0	0	0	0	0	0	0	0	0	0	0
16107	N	0	0	0	0	0	0	0	0	0	0	0	0	0	0	0	0	0	0	0	0	0	0	0	0	0	0	0	0	0	0	0	0	0	0	0	0	0	0	0	0	0	0	0	0	0	0	0	0
16108	N	0	0	0	0	0	0	0	0	0	0	0	0	0	0	0	0	0	0	0	0	0	0	0	0	0	0	0	0	0	0	0	0	0	0	0	0	0	0	0	0	0	0	0	0	0	0	0	0
16109	N	0	0	0	0	0	0	0	0	0	0	0	0	0	0	0	0	0	0	0	0	0	0	0	0	0	0	0	0	0	0	0	0	0	0	0	0	0	0	0	0	0	0	0	0	0	0	0	0
16110	N	0	0	0	0	0	0	0	0	0	0	0	0	0	0	0	0	0	0	0	0	0	0	0	0	0	0	0	0	0	0	0	0	0	0	0	0	0	0	0	0	0	0	0	0	0	0	0	0
16111	N	0	0	0	0	0	0	0	0	0	0	0	0	0	0	0	0	0	0	0	0	0	0	0	0	0	0	0	0	0	0	0	0	0	0	0	0	0	0	0	0	0	0	0	0	0	0	0	0
16112	N	0	0	0	0	0	0	0	0	0	0	0.0118105	0	0	0	0	0	0	0	0	0	0	0	0	0	0	0	0	0	0	0	0	0	0	0	0	0	0	0	0	0	0	0	0	0	0	0	0	0
16113	N	0	0	0	0	0	0	0	0	0	0	0	0	0	0	0	0	0	0	0	0	0	0	0	0	0	0	0	0	0	0	0	0	0	0	0	0	0	0	0	0	0	0	0	0	0	0	0	0
16114	N	0	0	0	0	0	0	0	0	0	0	0	0	0	0	0	0	0	0	0	0	0	0	0	0	0	0	0	0	0	0	0	0	0	0	0	0	0	0	0	0	0	0	0	0	0	0	0	0
16115	N	0	0	0	0	0	0	0	0	0	0	0	0	0	0	0	0	0	0	0	0	0	0	0	0	0	0	0	0	0	0	0	0	0	0	0	0	0	0	0	0	0	0	0	0	0.00656234	0	0	0
16116	N	0	0	0	0	0	0	0	0	0	0	0	0	0	0	0	0	0	0	0	0	0	0	0	0	0	0	0	0	0	0	0	0	0	0	0	0	0	0	0	0	0	0	0	0	0	0	0	0
16117	N	0	0	0	0	0	0	0	0	0	0	0	0	0	0	0	0	0	0	0	0	0	0	0	0	0	0	0	0	0	0	0	0	0	0	0	0	0	0	0	0	0	0	0	0	0	0	0	0
16118	N	0	0	0	0	0	0	0	0	0	0	0	0	0	0	0	0	0	0	0	0	0	0	0	0	0	0	0	0	0	0	0	0	0	0	0	0	0	0	0	0	0	0	0	0	0	0	0	0
16119	N	0	0	0	0	0	0	0	0	0	0	0	0	0	0	0	0	0	0	0	0	0	0	0	0	0	0	0	0	0	0	0	0	0	0	0	0	0	0	0	0	0	0	0	0	0	0	0	0
16120	N	0	0	0	0	0	0	0	0	0	0	0	0	0	0	0	0	0	0	0	0	0	0	0	0	0	0	0	0	0	0	0	0	0	0	0	0	0	0	0	0	0	0	0	0	0	0	0	0
16121	N	0	0	0	0	0	0	0	0	0	0	0	0	0	0	0	0	0	0	0	0	0	0	0	0	0	0	0	0	0	0	0	0	0	0	0	0	0	0	0	0	0	0	0	0	0	0	0	0
16122	N	0	0	0	0	0	0	0	0	0	0	0	0	0	0	0	0	0	0	0	0	0	0	0	0	0	0	0	0	0	0	0	0	0	0	0	0	0	0	0	0	0	0	0	0	0	0	0	0
16123	N	0	0	0	0	0	0	0	0	0	0	0	0	0	0	0	0	0	0	0	0	0	0	0	0	0	0	0	0	0	0	0	0	0	0	0	0	0	0	0	0	0	0	0	0	0	0	0	0
16124	N	0	0	0	0	0	0	0	0	0	0	0	0	0	0	0	0	0	0	0	0	0	0	0	0	0	0	0	0	0	0	0	0	0	0	0	0	0	0	0	0	0	0	0	0	0	0	0	0
16125	N	0	0	0	0	0	0	0	0	0	0	0	0	0	0	0	0	0	0	0	0	0	0	0	0	0	0	0	0	0	0	0	0	0	0	0	0	0	0	0	0	0	0	0	0	0	0	0	0
16126	N	0	0	0	0	0	0	0	0	0	0	0	0	0	0	0	0	0	0	0	0	0	0	0	0	0	0	0	0	0	0	0	0	0	0	0	0	0	0	0	0	0	0	0	0	0	0	0	0
16127	N	0	0	0	0	0	0	0	0	0	0	0.0356508	0	0	0	0	0	0	0	0	0.00771664	0	0.0117469	0.0506297	0.0108833	0	0	0	0	0	0	0	0	0	0	0	0	0	0	0	0	0	0	0	0	0.0428553	0.0113694	0	0
16128	N	0	0	0	0	0	0	0	0	0	0	0	0	0	0	0	0	0	0	0	0	0	0	0	0	0	0	0	0	0	0	0	0	0	0	0	0	0	0	0	0	0	0	0	0	0	0	0	0
16129	N	0	0	0	0	0	0	0	0	0	0	0	0	0	0	0	0	0	0	0	0	0	0	0	0	0	0	0	0	0	0	0	0	0	0	0	0	0	0	0	0	0	0	0	0	0	0	0	0
16130	N	0	0	0	0	0	0	0	0	0	0	0.179441	0	0	0	0	0.0318239	0.00628773	0.0102131	0	0.00882056	0	0	0.160046	0.00925926	0	0	0	0	0	0	0	0	0	0	0	0	0	0	0	0	0.0103158	0	0.0190849	0	0.0807493	0	0.00883727	0
16131	N	0	0	0	0	0	0	0	0	0	0	0	0	0	0	0	0	0	0	0	0	0	0	0	0	0	0	0	0	0	0	0	0	0	0	0	0	0	0	0	0	0	0	0	0	0	0	0	0
16132	N	0	0	0	0	0	0	0	0	0	0	0	0	0	0	0	0	0	0	0	0	0	0	0	0	0	0	0	0	0	0	0	0	0	0	0	0	0	0	0	0	0	0	0	0	0	0	0	0
16133	N	0	0	0	0	0	0	0	0	0	0	0	0	0	0	0	0	0	0	0	0	0	0	0	0	0	0	0	0	0	0	0	0	0	0	0	0	0	0	0	0	0	0	0	0	0	0	0	0
16134	N	0	0	0	0	0	0	0	0	0	0	0	0	0	0	0	0	0	0	0	0	0	0	0	0	0	0	0	0	0	0	0	0	0	0	0	0	0	0	0	0	0	0	0	0	0	0	0	0
16135	N	0	0	0	0	0	0	0	0	0	0	0	0	0	0	0	0	0	0	0	0	0	0	0	0	0	0	0	0	0	0	0	0	0	0	0	0	0	0	0	0	0	0	0	0	0	0	0	0
16136	N	0	0	0	0	0	0	0	0	0	0	0	0	0	0	0	0	0	0	0	0	0	0	0	0	0	0	0	0	0	0	0	0	0	0	0	0	0	0	0	0	0	0	0	0	0	0	0	0
16137	N	0	0	0	0	0	0	0	0	0	0	0	0	0	0	0	0	0	0	0	0	0	0	0	0	0	0	0	0	0	0	0	0	0	0	0	0	0	0	0	0	0	0	0	0	0	0	0	0
16138	N	0	0	0	0	0	0	0	0	0	0	0	0	0	0	0	0	0	0	0	0	0	0	0	0	0	0	0	0	0	0	0	0	0	0	0	0	0	0	0	0	0	0	0	0	0	0	0	0
16139	N	0	0	0	0	0	0	0	0	0	0	0	0	0	0	0	0	0	0	0	0	0	0	0	0	0	0	0	0	0	0	0	0	0	0	0	0	0	0	0	0	0	0	0	0	0	0	0	0
16140	N	0	0	0	0	0	0	0	0	0	0	0	0	0	0	0	0	0	0	0	0	0	0	0	0	0	0	0	0	0	0	0	0	0	0	0	0	0	0	0	0	0	0	0	0	0	0	0	0
16141	N	0	0	0	0	0	0	0	0	0	0	0	0	0	0	0	0	0	0	0	0	0	0	0	0	0	0	0	0	0	0	0	0	0	0	0	0	0	0	0	0	0	0	0	0	0	0	0	0
16142	N	0	0	0	0	0	0	0	0	0	0	0	0	0	0	0	0	0	0	0	0	0	0	0	0	0	0	0	0	0	0	0	0	0	0	0	0	0	0	0	0	0	0	0	0	0	0	0	0
16143	N	0	0	0	0	0	0	0	0	0	0	0	0	0	0	0	0	0	0	0	0	0	0	0	0	0	0	0	0	0	0	0	0	0	0	0	0	0	0	0	0	0	0	0	0	0	0	0	0
16144	N	0	0	0	0	0	0	0	0	0	0	0	0	0	0	0	0	0	0	0	0	0	0	0	0	0	0	0	0	0	0	0	0	0	0	0	0	0	0	0	0	0	0	0	0	0	0	0	0
16145	N	0	0	0	0	0	0	0	0	0	0	0	0	0	0	0	0	0	0	0	0	0	0	0	0	0	0	0	0	0	0	0	0	0	0	0	0	0	0	0	0	0	0	0	0	0	0	0	0
16146	N	0	0	0	0	0	0	0	0	0	0	0.0169556	0	0	0	0	0	0	0	0	0	0	0	0	0	0	0	0	0	0	0	0	0	0	0	0	0	0	0	0	0	0	0	0	0.0103766	0	0	0.945001	0
16147	N	0	0	0	0	0	0	0	0	0	0	0	0	0	0	0	0	0	0	0	0	0	0	0	0	0	0	0	0	0	0	0	0	0	0	0	0	0	0	0	0	0	0	0	0	0	0	0	0
16148	N	0	0	0	0	0	0	0	0	0	0	0	0	0	0	0	0	0	0	0	0	0	0	0	0	0	0	0	0	0	0	0	0	0	0	0	0	0	0	0	0	0	0	0	0	0	0	0	0
16149	N	0	0	0	0	0	0	0	0	0	0	0	0	0	0	0	0	0	0	0	0	0	0	0	0	0	0	0	0	0	0	0	0	0	0	0	0	0	0	0	0	0	0	0	0	0	0	0	0
16150	N	0	0	0	0	0	0	0	0	0	0	0	0	0	0	0	0	0	0	0	0	0	0	0	0	0	0	0	0	0	0	0	0	0	0	0	0	0	0	0	0	0	0	0	0	0	0	0	0
16151	N	0	0	0	0	0	0	0	0	0	0	0	0	0	0	0	0	0	0	0	0	0	0	0	0	0	0	0	0	0	0	0	0	0	0	0	0	0	0	0	0	0	0	0	0	0	0	0	0
16152	N	0	0	0	0	0	0	0	0	0	0	0	0	0	0	0	0	0	0	0	0	0	0	0	0	0	0	0	0	0	0	0	0	0	0	0	0	0	0	0	0	0	0	0	0	0	0	0	0
16153	N	0	0	0	0	0	0	0	0	0	0	0	0	0	0	0	0	0	0	0	0	0	0	0	0	0	0	0	0	0	0	0	0	0	0	0	0	0	0	0	0	0	0	0	0	0	0	0	0
16154	N	0	0	0	0	0	0	0	0	0	0	0	0	0	0	0	0.0242792	0	0	0	0	0	0	0	0	0	0	0	0	0	0	0	0	0	0	0	0	0	0	0	0	0	0	0	0	0	0	0	0
16155	N	0	0	0	0	0	0	0	0	0	0	0	0	0	0	0	0	0	0	0	0	0	0	0	0	0	0	0	0	0	0	0	0	0	0	0	0	0	0	0	0	0	0	0	0	0	0	0	0
16156	N	0	0	0	0	0	0	0	0	0	0	0	0	0	0	0	0	0	0	0	0	0	0	0	0	0	0	0	0	0	0	0	0	0	0	0	0	0	0	0	0	0	0	0	0	0	0	0	0
16157	N	0	0	0	0	0	0	0	0	0	0	0	0	0	0	0	0	0	0	0	0	0	0	0	0	0	0	0	0	0	0	0	0	0	0	0	0	0	0	0	0	0	0	0	0	0	0	0	0
16158	N	0	0	0	0	0	0	0	0	0	0	0	0	0	0	0	0	0	0	0	0	0	0	0	0	0	0	0	0	0	0	0	0	0	0	0	0	0	0	0	0	0	0	0	0	0	0	0	0
16159	N	0	0	0	0	0	0	0	0	0	0	0	0	0	0	0	0	0	0	0	0	0	0	0	0	0	0	0	0	0	0	0	0	0	0	0	0	0	0	0	0	0	0	0	0	0	0	0	0
16160	N	0	0	0	0	0	0	0	0	0	0	0	0	0	0	0	0	0	0	0	0	0	0	0	0	0	0	0	0	0	0	0	0	0	0	0	0	0	0	0	0	0	0	0	0	0	0	0	0
16161	N	0	0	0	0	0	0	0	0	0	0	0	0	0	0	0	0	0	0	0	0	0	0	0	0	0	0	0	0	0	0	0	0	0	0	0	0	0	0	0	0	0	0	0	0	0	0	0	0
16162	N	0	0	0	0	0	0	0	0	0	0	0	0	0	0	0	0	0	0	0	0	0	0	0	0	0	0	0	0	0	0	0	0	0	0	0	0	0	0	0	0	0	0	0	0	0	0	0	0
16163	N	0	0	0	0	0	0	0	0	0	0	0.510752	0	0	0	0	0	0	0	0	0	0	0	0.614931	0	0	0	0	0	0	0	0	0	0	0	0	0	0	0	0	0	0	0	0	0	0	0	0	0
16164	N	0	0	0	0	0	0	0	0	0	0	0	0	0	0	0	0	0	0	0	0	0	0	0	0	0	0	0	0	0	0	0	0	0.00662674	0	0	0	0	0	0	0	0	0	0	0.94515	0	0	0	0
16165	N	0	0	0	0	0	0	0	0	0	0	0	0	0	0	0	0	0	0	0	0	0	0	0	0	0	0	0	0	0	0	0	0	0	0	0	0	0	0	0	0	0	0	0	0	0	0	0	0
16166	N	0	0	0	0	0	0	0	0	0	0	0	0	0	0	0	0	0	0	0	0	0	0	0	0	0	0	0	0	0	0	0	0	0	0	0	0	0	0	0	0	0	0	0	0	0	0	0	0
16167	N	0	0	0	0	0	0	0	0	0	0	0	0	0	0	0	0	0.00514494	0	0	0	0	0	0	0	0	0	0	0	0	0	0	0	0	0	0	0	0	0	0	0	0	0	0	0	0	0	0	0
16168	N	0	0	0	0	0	0	0	0	0	0	0	0	0	0	0	0	0	0	0	0	0	0	0	0	0	0	0	0	0	0	0	0	0	0	0	0	0	0	0	0	0	0	0	0	0	0	0	0
16169	N	0	0	0	0	0	0	0	0	0	0	0	0	0	0	0	0	0.00544097	0	0	0	0	0	0	0	0	0	0	0	0	0	0	0	0.00548609	0	0	0	0	0	0	0	0	0	0	0	0	0	0	0
16170	N	0	0	0	0	0	0	0	0	0	0	0	0	0	0	0	0	0	0	0	0	0	0	0	0	0	0	0	0	0	0	0	0	0.00547143	0	0	0	0	0	0	0	0	0	0	0	0	0	0.0064869	0
16171	N	0	0	0	0	0	0	0	0	0	0	0	0	0	0	0	0	0	0	0	0	0	0	0	0.00702576	0	0	0	0	0	0	0	0	0.00485127	0	0	0	0	0	0	0	0	0	0	0	0	0	0	0
16172	N	0	0	0	0	0	0	0	0	0	0	0	0	0	0	0	0	0	0	0	0	0	0	0	0	0	0	0	0	0	0	0	0	0.00555626	0	0	0	0	0	0	0	0	0	0	0	0	0	0	0
16173	N	0	0	0	0	0	0	0	0	0	0	0	0	0	0	0	0	0	0	0	0	0	0	0.337492	0	0	0	0	0	0	0	0	0	0	0	0	0	0	0	0	0	0	0	0	0	0	0	0.0525242	0
16174	N	0.04212	0	0	0	0	0.0480937	0	0	0.0496013	0	0	0	0	0	0	0	0	0	0	0	0	0	0	0.0549911	0	0	0	0	0	0	0	0	0.00531846	0	0	0	0	0	0	0	0	0	0	0	0	0	0	0
16175	N	0.0335342	0	0	0	0	0.0298214	0	0	0.0324615	0	0	0	0	0	0	0	0.00566038	0	0	0	0	0	0	0.0374145	0	0	0	0	0	0	0	0	0.00601254	0	0	0	0	0	0	0	0	0	0	0	0	0	0	0
16176	N	0.0306352	0	0	0	0	0.0317253	0	0	0.0343088	0	0	0	0	0	0	0	0	0	0	0	0	0	0	0.0394983	0	0	0	0	0	0	0	0	0.00474116	0	0	0	0	0	0	0	0	0	0	0	0	0	0	0
16177	N	0.0360079	0	0	0	0.00812274	0.0392538	0	0	0.037207	0	0	0	0	0	0	0	0.00658404	0	0	0.00830953	0	0	0	0.0433636	0	0	0	0	0	0	0	0	0.00549522	0	0	0	0	0	0	0	0	0	0	0	0.00772858	0	0.0055779	0
16178	N	0.0458397	0	0	0	0	0.0485356	0	0	0.0533653	0	0	0	0	0	0	0	0	0	0	0	0	0	0	0.0469122	0	0	0	0	0	0	0	0	0.00512492	0	0	0	0	0	0	0	0	0	0	0	0	0	0.00509359	0
16179	N	0.0481755	0	0	0	0	0.0528921	0	0	0.0546956	0	0	0	0	0	0	0	0.0053205	0	0	0	0	0	0	0.0496722	0	0	0	0	0	0	0	0	0.00541237	0.0267738	0	0	0	0	0	0	0	0	0	0	0	0	0.00521628	0
16180	N	0.0309133	0	0	0	0	0.0309031	0	0	0.0359497	0	0	0	0	0	0	0	0.00513913	0	0	0	0	0	0	0.0356047	0	0	0	0	0	0	0	0	0.00588913	0.867903	0	0	0	0	0	0	0	0	0	0	0.00630306	0	0	0
16181	N	0.0686991	0.231788	0.0833333	0.12069	0.112069	0.0763875	0.0833333	0.108108	0.0864041	0.0913706	0.0177706	0.128378	0.216783	0.11588	0.0874525	0.14433	0.121827	0.109705	0.0588235	0.117438	0.103203	0.0725806	0.0727273	0.137953	0.114286	0.0634921	0.112727	0.101266	0.162896	0.139785	0.121622	0.0615942	0.0048913	0.234783	0.086758	0.169697	0.103448	0.0840336	0.117073	0.0752688	0.102564	0.11236	0.106299	0.0494792	0.0427136	0.16763	0.0987124	0.0944206
16182	N	0.138803	0.246154	0.109524	0.104478	0.130208	0.139828	0.104803	0.114583	0.14427	0.127907	0.0257827	0.180451	0.206897	0.119617	0.0952381	0.147929	0.163043	0.149038	0.0755556	0.120833	0.142857	0.0884956	0.0848056	0.223972	0.145946	0.0772947	0.119149	0.107317	0.165746	0.155279	0.148936	0.076	0.00470958	0.365462	0.0934066	0.204082	0.122549	0.109524	0.125	0.0734694	0.150602	0.0952381	0.0985916	0.0588235	0.0309598	0.183673	0.132701	0.122066
16183	N	0.119091	0.228571	0.0790961	0.105556	0.0965909	0.107126	0.0858586	0.0877193	0.131247	0.116883	0.0229446	0.149533	0.15	0.0851064	0.0900474	0.108844	0.129032	0.112245	0.0643564	0.0954545	0.113208	0.0753769	0.0472441	0.23968	0.144578	0.0518135	0.0994764	0.114583	0.104294	0.115942	0.142045	0.0688073	0	0.322275	0.0842697	0.196721	0.102151	0.106742	0.10828	0.0982906	0.12987	0.0948905	0.0904255	0.0574324	0.0333333	0.201681	0.12973	0.114286
16184	N	0.182456	0.272727	0.0789474	0.178571	0.321429	0.180109	0.0645161	0.111111	0.219227	0.25	0.0555556	0.125	0.357143	0.238095	0.333333	0.230769	0.444444	0.15	0	0.0952381	0.128205	0.0526316	0.0816327	0.407528	0.157895	0.111111	0.173913	0.181818	0.277778	0.3125	0.12	0.185185	0.310345	0.28	0	0.304348	0.0769231	0.217391	0.166667	0.146341	0.137931	0.15	0.2	0.0476191	0.0232558	0.166667	0.166667	0.15
16185	N	0.335905	0.112676	0.0413793	0.0413223	0.0601504	0.337209	0	0.0423729	0.426632	0.0762712	0.0550725	0.0735294	0.0416667	0	0.025974	0.0168067	0.25	0.0544218	0	0.0186335	0.0747126	0.0191083	0.019802	0.327489	0.0458015	0	0	0.0510949	0.0322581	0.0630631	0.048	0.0375	0.0740741	0.417808	0	0.060241	0.0447761	0.041958	0.0442478	0.0440252	0.0413223	0	0.0275862	0.0168539	0.00869565	0.0515464	0	0
16186	N	0.39558	0.141026	0.0705128	0.0347222	0.0384615	0.427807	0.0222222	0.0447761	0.488576	0.0714286	0.0668449	0.112676	0.0617284	0.0301205	0.0380435	0.0634921	0.423729	0.0649351	0	0.0259067	0.0594595	0.0217391	0.0272727	0.280337	0.0592593	0	0.0212766	0.0529412	0.0359712	0.0512821	0.057971	0.0418848	0.0851064	0.488584	0	0.0666667	0.0533333	0.0509554	0.0793651	0.0384615	0.0703125	0.026087	0.0196078	0.056872	0.0181818	0.0612245	0.025	0.0204082
16187	N	0.406317	0.150685	0.0753425	0.0390625	0.0559441	0.419355	0.025	0.0322581	0.493584	0.0787402	0.0837989	0.131148	0.054054	0.0387097	0.0430108	0.0677966	0.0588235	0.0724638	0	0.0284091	0.0670391	0.0182927	0.0241546	0.278461	0.0629921	0	0.0242424	0.0522876	0.031746	0.0545455	0.0487805	0.0529412	0.0314961	0.452489	0	0.0930233	0.0526316	0.0405405	0.0825688	0.0462428	0.0803571	0	0.013986	0.0486487	0.0168776	0.0707071	0.0277778	0.0229008
16188	N	0	0	0.142857	0	0.0833333	0.0153473	0	0.1	0.0140406	0	0.025	0	0.142857	0.0909091	0.1	0	0.1	0.05	0	0.333333	0.125	0.333333	0.125	0	0	0	0	0	0.142857	0.222222	0	0.214286	0	0	0	0.25	0	0	0	0.266667	0	0.166667	0.25	0.153846	0.5	0	0.333333	0
16189	N	0	0	0	0	0	0	0	0	0	0	0.0232558	0	0	0	0.0833333	0.0833333	0	0.0555556	0	0.142857	0.0555556	0	0.111111	0	0	0	0	0	0	0.125	0	0.0769231	0	0	0	0.133333	0	0	0	0.0666667	0	0	0	0.0625	0.333333	0	0	0
16190	N	0	0	0	0	0	0	0	0	0	0	0	0	0	0	0	0	0	0	0	0	0	0	0	0	0	0	0	0	0	0.142857	0	0.0666667	0	0	0	0.05	0	0	0	0	0	0	0	0	0	0	0	0
16191	N	0.00931373	0.0833333	0.0294118	0	0.0526316	0	0	0.0666667	0	0	0.0476191	0	0.166667	0.5	0.111111	0.0869565	0.00540541	0.0555556	0	0	0	0.8	0	0.00643777	0.0454546	0.5	0.285714	0.0454546	0.125	0.4	0.0833333	0.272727	0.0543478	0.164384	0.333333	0.16	0.0666667	0.0909091	0.125	0.05	0.142857	0.444444	0.666667	0.375	0.4	0.117647	0.666667	0.666667
16192	N	0	0	0	0	0	0	0	0	0	0	0	0	0	0	0	0	0	0	0	0	0	0	0	0	0	0	0	0	0	0.0117647	0	0	0	0	0	0	0	0	0	0	0	0	0	0	0	0	0	0
16193	N	0	0	0	0	0	0	0	0	0	0	0	0	0	0	0	0	0	0	0	0	0	0	0	0	0	0	0	0	0	0	0	0	0	0	0	0	0	0	0	0	0	0	0	0	0	0	0	0
16194	N	0	0	0	0	0	0	0	0	0	0	0	0	0	0	0	0	0	0	0	0	0	0	0	0	0	0	0	0	0	0.0166667	0	0.0227273	0	0	0	0	0.0196078	0	0	0	0	0	0	0	0	0	0.75	0
16195	N	0	0	0	0	0	0	0	0	0	0	0	0	0	0	0	0	0	0	0	0	0	0.0185185	0	0.00468165	0	0	0	0	0	0	0	0.04	0	0	0	0	0	0	0	0	0	0	0.285714	0	0	0	0	0
16196	N	0	0	0	0	0	0	0	0	0	0	0	0	0	0	0	0	0	0	0	0	0	0	0	0	0	0	0	0	0	0	0	0	0	0	0	0	0	0	0	0	0	0	0	0	0	0	0	0
16197	N	0	0	0	0	0	0	0	0	0	0	0	0	0	0	0	0	0	0	0	0	0	0	0	0	0	0	0	0	0	0	0	0	0	0	0	0	0	0	0	0	0	0	0	0	0	0	0	0
16198	N	0	0	0	0	0	0	0	0	0	0	0	0	0	0	0	0	0	0	0	0	0	0	0	0	0	0	0	0	0	0	0	0	0	0	0	0	0	0	0	0	0	0	0	0	0	0	0	0
16199	N	0	0	0	0	0	0	0	0	0	0	0	0	0	0	0	0	0	0	0	0	0	0	0.0133333	0	0	0	0	0	0	0	0	0	0	0	0	0	0	0	0	0	0	0	0	0	0	0	0	0
16200	N	0	0	0	0	0	0	0	0	0	0	0	0	0	0	0	0	0	0	0	0	0	0	0	0	0	0	0	0	0	0	0	0	0	0	0	0	0	0	0	0	0	0	0	0	0	0	0	0
16201	N	0	0	0	0	0	0	0	0	0	0	0	0	0	0	0	0	0	0	0	0	0	0	0	0	0	0	0	0	0	0	0	0	0	0	0	0	0	0	0	0	0	0	0	0	0	0	0	0
16202	N	0	0	0	0	0	0	0	0	0	0	0	0	0	0	0	0	0	0	0	0	0	0	0	0	0	0	0	0	0	0	0	0	0	0	0	0	0	0	0	0	0	0	0	0	0	0	0	0
16203	N	0	0.0194134	0	0.0179164	0.0202637	0	0	0.0199721	0	0.020158	0	0.0211566	0	0.0194238	0.0179625	0.0153247	0.00685895	0.0137763	0	0.0206186	0.0216802	0.0165829	0	0.00456621	0.0214133	0	0.0169327	0.0219503	0.023511	0.0266963	0	0.019544	0.00546355	0.01782	0	0.0211283	0.0164564	0.0176313	0.0201909	0.0168629	0.016035	0	0.0134868	0.0202627	0.0180995	0.0190565	0.0151453	0.0201097
16204	N	0	0	0	0	0	0	0	0	0	0	0	0	0	0	0	0	0	0	0	0	0	0	0	0	0	0	0	0	0	0	0	0	0	0	0	0	0	0	0	0	0	0	0	0	0	0	0	0
16205	N	0	0	0	0	0	0	0	0	0	0	0	0	0	0	0	0	0	0	0	0	0	0	0	0	0	0	0	0	0	0	0	0	0	0	0	0	0	0	0	0	0	0	0	0	0	0	0	0
16206	N	0	0	0	0	0	0	0	0	0	0	0	0	0	0	0	0	0	0	0	0	0	0	0	0	0	0	0	0	0	0	0	0	0	0	0	0	0	0	0	0	0	0	0	0	0	0	0	0
16207	N	0	0	0	0	0	0	0	0	0	0	0	0	0	0	0	0	0	0	0	0	0	0	0	0	0	0	0	0	0	0	0	0	0	0	0	0	0	0	0	0	0	0	0	0	0	0	0	0
16208	N	0	0	0	0	0	0	0	0	0	0	0	0	0	0	0	0	0	0	0	0	0	0	0	0	0	0	0	0	0	0	0	0	0	0	0	0	0	0	0	0	0	0	0	0	0	0	0	0
16209	Y	0	0	0	0	0	0	0	0	0	0	0	0	0	0	0	0	0	0	0	0	0	0	0	0	0	0	0	0	0	0	0	0	0.00475092	0	0	0	0	0	0	0	0	0	0	0	0	0	0	0
16210	Y	0	0	0	0	0	0	0	0	0	0	0	0	0	0	0	0	0	0	0	0	0	0	0	0	0	0	0	0	0	0	0	0	0	0	0	0	0	0	0	0	0	0	0	0	0	0	0	0
16211	Y	0	0	0	0	0	0	0	0	0	0	0	0	0	0	0	0	0	0	0	0	0	0	0	0	0	0	0	0	0	0	0	0	0	0	0	0	0	0	0	0	0	0	0	0	0	0	0	0
16212	Y	0	0	0	0	0	0	0	0	0	0	0	0	0	0	0	0	0	0	0	0	0	0	0	0	0	0	0	0	0	0	0	0	0	0	0	0	0	0	0	0	0	0	0	0	0	0	0	0
16213	Y	0	0	0	0	0	0	0	0	0	0	0	0	0	0	0	0	0	0	0	0	0	0	0	0	0	0	0	0	0	0	0	0	0	0	0	0	0	0	0	0	0	0	0	0	0	0	0	0
16214	Y	0	0	0	0	0	0	0	0	0	0	0	0	0	0	0	0	0	0	0	0	0	0	0	0	0	0	0	0	0	0	0	0	0	0	0	0	0	0	0	0	0	0	0	0	0	0	0	0
16215	Y	0	0	0	0	0	0	0	0	0	0	0	0	0	0	0	0	0	0	0	0	0	0	0	0	0	0	0	0	0	0	0	0	0	0	0	0	0	0	0	0	0	0	0	0	0	0	0	0
16216	Y	0	0	0	0	0	0	0	0	0	0	0	0	0	0	0	0	0	0	0	0	0	0	0	0	0	0	0	0	0	0	0	0	0	0	0	0	0	0	0	0	0	0	0	0	0	0	0	0
16217	Y	0	0	0	0	0	0	0	0	0	0	0	0	0	0	0	0	0	0	0	0	0	0	0	0	0	0	0	0	0	0	0	0	0	0	0	0	0	0	0	0	0	0	0	0	0	0	0	0
16218	Y	0	0	0	0	0	0	0	0	0	0	0	0	0	0	0	0	0	0	0	0	0	0	0	0	0	0	0	0	0	0	0	0	0	0	0	0	0	0	0	0	0	0	0	0	0	0	0	0
16219	Y	0	0	0	0	0	0	0	0	0	0	0	0	0	0	0	0	0	0	0	0	0	0	0	0	0	0	0	0	0	0	0	0	0	0	0	0	0	0	0	0	0	0	0	0	0	0	0	0
16220	Y	0	0	0	0	0	0	0	0	0	0	0	0	0	0	0	0	0	0	0	0	0	0	0	0	0	0	0	0	0	0	0	0	0	0	0	0	0	0	0	0	0	0	0	0	0	0	0	0
16221	Y	0	0	0	0	0	0	0	0	0	0	0	0	0	0	0	0	0	0	0	0	0	0	0	0	0	0	0	0	0	0	0	0	0	0	0	0	0	0	0	0	0	0	0	0	0	0	0	0
16222	Y	0	0	0	0	0	0	0	0	0	0	0	0	0	0	0	0	0	0	0	0	0	0	0	0	0	0	0	0	0	0	0	0	0	0	0	0	0	0	0	0	0	0	0	0	0	0	0	0
16223	Y	0	0	0	0	0	0	0	0	0	0	0	0	0	0	0	0	0	0	0	0	0	0	0	0	0	0	0	0	0	0	0	0	0	0	0	0	0	0	0	0	0	0	0	0	0	0	0	0
16224	Y	0	0	0	0	0	0	0	0	0	0	0	0	0	0	0	0	0	0	0	0	0	0	0	0	0	0	0	0	0	0	0	0	0	0	0	0	0	0	0	0	0	0	0	0	0	0	0	0
16225	Y	0	0	0	0	0	0	0	0	0	0	0	0	0	0	0	0	0	0	0	0	0	0	0	0	0	0	0	0	0	0	0	0	0	0	0	0	0	0	0	0	0	0	0	0	0	0	0	0
16226	Y	0	0	0	0	0	0	0	0	0	0	0	0	0	0	0	0	0	0	0	0	0	0	0	0	0	0	0	0	0	0	0	0	0	0	0	0	0	0	0	0	0	0	0	0	0	0	0	0
16227	Y	0	0	0	0	0	0	0	0	0	0	0	0	0	0	0	0	0	0	0	0	0	0	0	0	0	0	0	0	0	0	0	0	0	0	0	0	0	0	0	0	0	0	0	0	0	0	0	0
16228	Y	0	0	0	0	0	0	0	0	0	0	0	0	0	0	0	0	0	0	0	0	0	0	0	0	0	0	0	0	0	0	0	0	0	0	0	0	0	0	0	0	0	0	0	0	0	0	0	0
16229	Y	0	0	0	0	0	0	0	0	0	0	0	0	0	0	0	0	0	0	0	0	0	0	0	0	0	0	0	0	0	0	0	0	0	0	0	0	0	0	0	0	0	0	0	0	0	0	0	0
16230	Y	0	0	0	0	0	0	0	0	0	0	0	0	0	0	0	0	0	0	0	0	0	0	0	0	0	0	0	0	0	0	0	0	0	0	0	0	0	0	0	0	0	0	0	0	0	0	0	0
16469	Y	0	0	0	0	0	0	0	0	0	0	0	0	0	0	0	0	0	0	0	0	0	0	0	0	0	0	0	0	0	0	0	0	0	0	0	0	0	0	0	0	0	0	0	0	0	0	0	0
16470	Y	0	0	0	0	0	0	0	0	0	0	0	0	0	0	0	0	0	0	0	0	0	0	0	0	0	0	0	0	0	0	0	0	0	0	0	0	0	0	0	0	0	0	0	0	0	0	0	0
16471	Y	0	0	0	0	0	0	0	0	0	0	0	0	0	0	0	0	0	0	0	0	0	0	0	0	0	0	0	0	0	0	0	0	0	0	0	0	0	0	0	0	0	0	0	0	0	0	0	0
16472	Y	0	0	0	0	0	0	0	0	0	0	0	0	0	0	0	0	0	0	0	0	0	0	0	0	0	0	0	0	0	0	0	0	0	0	0	0	0	0	0	0	0	0	0	0	0	0	0	0
16473	Y	0	0	0	0	0	0	0	0	0	0	0	0	0	0	0	0	0	0	0	0	0	0	0	0	0	0	0	0	0	0	0	0	0	0	0	0	0	0	0	0	0	0	0	0	0	0	0	0
16474	Y	0	0	0	0	0	0	0	0	0	0	0	0	0	0	0	0	0	0	0	0	0	0	0	0	0	0	0	0	0	0	0	0	0	0	0	0	0	0	0	0	0	0	0	0	0	0	0	0
16475	Y	0	0	0	0	0	0	0	0	0	0	0	0	0	0	0	0	0	0	0	0	0	0	0	0	0	0	0	0	0	0	0	0	0	0	0	0	0	0	0	0	0	0	0	0	0	0	0	0
16476	Y	0	0	0	0	0	0	0	0	0	0	0	0	0	0	0	0	0	0	0	0	0	0	0	0	0	0	0	0	0	0	0	0	0	0	0	0	0	0	0	0	0	0	0	0	0	0	0	0
16477	Y	0	0	0	0	0	0	0	0	0	0	0	0	0	0	0	0	0	0	0	0	0	0	0	0	0	0	0	0	0	0	0	0	0	0	0	0	0	0	0	0	0	0	0	0	0	0	0	0
16478	Y	0	0	0	0	0	0	0	0	0	0	0	0	0	0	0	0	0	0	0	0	0	0	0	0	0	0	0	0	0	0	0	0	0	0	0	0	0	0	0	0	0	0	0	0	0	0	0	0
16479	Y	0	0	0	0	0	0	0	0	0	0	0	0	0	0	0	0	0	0	0	0	0	0	0	0	0	0	0	0	0	0	0	0	0	0	0	0	0	0	0	0	0	0	0	0	0	0	0	0
16480	Y	0	0	0	0	0	0	0	0	0	0	0	0	0	0	0	0	0	0	0	0	0	0	0	0	0	0	0	0	0	0	0	0	0	0	0	0	0	0	0	0	0	0	0	0	0	0	0	0
16481	Y	0	0	0	0	0	0	0	0	0	0	0	0	0	0	0	0	0	0	0	0	0	0	0	0	0	0	0	0	0	0	0	0	0	0	0	0	0	0	0	0	0	0	0	0	0	0	0	0
16482	Y	0	0	0	0	0	0	0	0	0	0	0	0	0	0	0	0	0	0	0	0	0	0	0	0	0	0	0	0	0	0	0	0	0	0	0	0	0	0	0	0	0	0	0	0	0	0	0	0
16483	Y	0	0	0	0	0	0	0	0	0	0	0	0	0	0	0	0	0	0	0	0	0	0	0	0	0	0	0	0	0	0	0	0	0	0	0	0	0	0	0	0	0	0	0	0	0	0	0	0
16484	Y	0	0	0	0	0	0	0	0	0	0	0	0	0	0	0	0	0	0	0	0	0	0	0	0	0	0	0	0	0	0	0	0	0	0	0	0	0	0	0	0	0	0	0	0	0	0	0	0
16485	Y	0	0	0	0	0	0	0	0	0	0	0	0	0	0	0	0	0	0	0	0	0	0	0	0	0	0	0	0	0	0	0	0	0	0	0	0	0	0	0	0	0	0	0	0	0	0	0	0
16486	Y	0	0	0	0	0	0	0	0	0	0	0	0	0	0	0	0	0	0	0	0	0	0	0	0	0	0	0	0	0	0	0	0	0	0	0	0	0	0	0	0	0	0	0	0	0	0	0	0
16487	Y	0	0	0	0	0	0	0	0	0	0	0	0	0	0	0	0	0	0	0	0	0	0	0	0	0	0	0	0	0	0	0	0	0	0	0	0	0	0	0	0	0	0	0	0	0	0	0	0
16488	Y	0	0	0	0	0	0	0	0	0	0	0	0	0	0	0	0	0	0	0	0	0	0	0	0	0	0	0	0	0	0	0	0	0	0	0	0	0	0	0	0	0	0	0	0	0	0	0	0
16489	N	0	0	0	0	0	0	0	0	0	0	0	0	0	0	0	0	0	0	0	0	0	0	0	0	0	0	0	0	0	0	0	0	0	0	0	0	0	0	0	0	0	0	0	0	0	0	0	0
16490	N	0	0	0	0	0	0	0	0	0	0	0	0	0	0	0	0	0	0	0	0	0	0	0	0	0	0	0	0	0	0	0	0	0	0	0	0	0	0	0	0	0	0	0	0	0	0	0	0
16491	N	0	0	0	0	0	0	0	0	0	0	0	0	0	0	0	0	0	0	0	0	0	0	0	0	0	0	0	0	0	0	0	0	0	0	0	0	0	0	0	0	0	0	0	0	0	0	0	0
16492	N	0	0	0	0	0	0	0	0	0	0	0	0	0	0	0	0	0	0	0	0	0	0	0	0	0	0	0	0	0	0	0	0	0	0	0	0	0	0	0	0	0	0	0	0	0	0	0	0
16493	N	0	0	0	0	0	0	0	0	0	0	0	0	0	0	0	0	0	0	0	0	0	0	0	0	0	0	0	0	0	0	0	0	0	0	0	0	0	0	0	0	0	0	0	0	0	0	0	0
16494	N	0	0	0	0	0	0	0	0	0	0	0	0	0	0	0	0	0	0	0	0	0	0	0	0	0	0	0	0	0	0	0	0	0	0	0	0	0	0	0	0	0	0	0	0	0	0	0	0
16495	N	0	0	0	0	0	0	0	0	0	0	0	0	0	0	0	0	0	0	0	0	0	0	0	0	0	0	0	0	0	0	0	0	0	0	0	0	0	0	0	0	0	0	0	0	0	0	0	0
16496	N	0	0	0	0	0	0	0	0	0	0	0	0	0	0	0	0	0	0	0	0	0	0	0	0	0	0	0	0	0	0	0	0	0	0	0	0	0	0	0	0	0	0	0	0	0	0	0	0
16497	N	0	0	0	0	0	0	0	0	0	0	0	0	0	0	0	0	0	0	0	0	0	0	0	0	0	0	0	0	0	0	0	0	0	0	0	0	0	0	0	0	0	0	0	0	0	0	0	0
16498	N	0	0	0	0	0	0	0	0	0	0	0	0	0	0	0	0	0	0	0	0	0	0	0	0	0	0	0	0	0	0	0	0	0	0	0	0	0	0	0	0	0	0	0	0	0	0	0	0
16499	N	0	0	0	0	0	0	0	0	0	0	0	0	0	0	0	0	0	0	0	0	0	0	0	0	0	0	0	0	0	0	0	0	0	0	0	0	0	0	0	0	0	0	0	0	0	0	0	0
16500	N	0	0	0	0	0	0	0	0	0	0	0	0	0	0	0	0	0	0	0	0	0	0	0	0	0	0	0	0	0	0	0	0	0	0	0	0	0	0	0	0	0	0	0	0	0	0	0	0
16501	N	0	0	0	0	0	0	0	0	0	0	0	0	0	0	0	0	0	0	0	0	0	0	0	0	0	0	0	0	0	0	0	0	0	0	0	0	0	0	0	0	0	0	0	0	0	0	0	0
16502	N	0	0	0	0	0	0	0	0	0	0	0	0	0	0	0	0	0	0	0	0	0	0	0	0	0	0	0	0	0	0	0	0	0	0	0	0	0	0	0	0	0	0	0	0	0	0	0	0
16503	N	0	0	0	0	0	0	0	0	0	0	0	0	0	0	0	0	0	0	0	0	0	0	0	0	0	0	0	0	0	0	0	0	0	0	0	0	0	0	0	0	0	0	0	0	0	0	0	0
16504	N	0	0	0	0	0	0	0	0	0	0	0	0	0	0	0	0	0	0	0	0	0	0	0	0	0	0	0	0	0	0	0	0	0	0	0	0	0	0	0	0	0	0	0	0	0	0	0	0
16505	N	0	0	0	0	0	0	0	0	0	0	0	0	0	0	0	0	0	0	0	0	0	0	0	0	0	0	0	0	0	0	0	0	0	0	0	0	0	0	0	0	0	0	0	0	0	0	0	0
16506	N	0	0	0	0	0	0	0	0	0	0	0	0	0	0	0	0	0	0	0	0	0	0	0	0	0	0	0	0	0	0	0	0	0	0	0	0	0	0	0	0	0	0	0	0	0	0	0	0
16507	N	0	0	0	0	0	0	0	0	0	0	0	0	0	0	0	0	0	0	0	0	0	0	0	0	0	0	0	0	0	0	0	0	0	0	0	0	0	0	0	0	0	0	0	0	0	0	0	0
16508	N	0	0	0	0	0	0	0	0	0	0	0	0	0	0	0	0	0	0	0	0	0	0	0	0	0	0	0	0	0	0	0	0	0	0	0	0	0	0	0	0	0	0	0	0	0	0	0	0
16509	N	0	0	0	0	0	0	0	0	0	0	0	0	0	0	0	0	0	0	0	0	0	0	0	0	0	0	0	0	0	0	0	0	0	0	0	0	0	0	0	0	0	0	0	0	0	0	0	0
16510	N	0	0	0	0	0	0	0	0	0	0	0	0	0	0	0	0	0	0	0	0	0	0	0	0	0	0	0	0	0	0	0	0	0	0	0	0	0	0	0	0	0	0	0	0	0	0	0	0
16511	N	0	0	0	0	0	0	0	0	0	0	0	0	0	0	0	0	0	0	0	0	0	0	0	0	0	0	0	0	0	0	0	0	0	0	0	0	0	0	0	0	0	0	0	0	0	0	0	0
16512	N	0	0	0	0	0	0	0	0	0	0	0	0	0	0	0	0	0	0	0	0	0	0	0	0	0	0	0	0	0	0	0	0	0	0	0	0	0	0	0	0	0	0	0	0	0	0	0	0
16513	N	0	0	0	0	0	0	0	0	0	0	0	0	0	0	0	0	0	0	0	0	0	0	0	0	0	0	0	0	0	0	0	0	0	0	0	0	0	0	0	0	0	0	0	0	0	0	0	0
16514	N	0	0	0	0	0	0	0	0	0	0	0	0	0	0	0	0	0	0	0	0	0	0	0	0	0	0	0	0	0	0	0	0	0	0	0	0	0	0	0	0	0	0	0	0	0	0	0	0
16515	N	0	0	0	0	0	0	0	0	0	0	0	0	0	0	0	0	0	0	0	0	0	0	0	0	0	0	0	0	0	0	0	0	0	0	0	0	0	0	0	0	0	0	0	0	0	0	0	0
16516	N	0	0	0	0	0	0	0	0	0	0	0	0	0	0	0	0	0	0	0	0	0	0	0	0	0	0	0	0	0	0	0	0	0	0	0	0	0	0	0	0	0	0	0	0	0	0	0	0
16517	N	0	0	0	0	0	0	0	0	0	0	0	0	0	0	0	0	0	0	0	0	0	0	0	0	0	0	0	0	0	0	0	0	0	0	0	0	0	0	0	0	0	0	0	0	0	0	0	0
16518	N	0	0	0	0	0	0	0	0	0	0	0	0	0	0	0	0	0	0	0	0	0	0	0	0	0	0	0	0	0	0	0	0	0	0	0	0	0	0	0	0	0	0	0	0	0	0	0	0
16519	N	0	0	0	0	0	0	0	0	0	0	0	0	0	0	0	0	0	0	0	0	0	0	0	0	0	0	0	0	0	0	0	0	0	0	0	0	0	0	0	0	0	0	0	0	0	0	0	0
16520	N	0	0	0	0	0	0	0	0	0	0	0	0	0	0	0	0	0	0	0	0	0	0	0	0	0	0	0	0	0	0	0	0	0	0	0	0	0	0	0	0	0	0	0	0	0	0	0	0
16521	N	0	0	0	0	0	0	0	0	0	0	0	0	0	0	0	0	0	0	0	0.928287	0	0	0	0	0	0	0	0	0	0.944642	0	0	0	0	0	0.201703	0	0	0	0	0	0	0	0	0	0.433857	0	0
16522	N	0	0	0	0	0	0	0	0	0	0	0	0	0	0	0	0	0	0	0	0	0	0	0	0	0	0	0	0	0	0	0	0	0	0	0	0	0	0	0	0	0	0	0	0	0	0	0	0
16523	N	0	0	0	0	0	0	0	0	0	0	0	0	0	0	0	0	0	0	0	0	0	0	0	0	0	0	0	0	0	0	0	0	0	0	0	0	0	0	0	0	0	0	0	0	0	0	0	0
16524	N	0	0	0	0	0	0	0	0	0	0	0	0	0	0	0	0	0	0	0	0	0	0	0	0	0	0	0	0	0	0	0	0	0	0	0	0	0	0	0	0	0	0	0	0	0	0	0	0
16525	N	0	0	0	0	0	0	0	0	0	0	0	0	0	0	0	0	0	0	0	0	0	0	0	0	0	0	0	0	0	0	0	0	0	0	0	0	0	0	0	0	0	0	0	0	0	0	0	0
16526	N	0	0	0	0	0	0	0	0	0	0	0	0	0	0	0	0	0	0	0	0	0	0	0	0	0	0	0	0	0	0	0	0	0	0	0	0	0	0	0	0	0	0	0	0	0	0	0	0
16527	N	0	0	0	0	0	0	0	0	0	0	0	0	0	0	0	0	0	0	0	0	0	0	0	0	0	0	0	0	0	0	0	0	0	0	0	0	0	0	0	0	0	0	0	0	0	0	0	0
16528	N	0	0	0	0	0	0	0	0	0	0	0	0	0	0	0	0	0	0	0	0	0	0	0	0	0	0	0	0	0	0	0	0	0	0	0	0	0	0	0	0	0	0	0	0	0	0	0	0
16529	N	0	0	0	0	0	0	0	0	0	0	0	0	0	0	0	0	0	0	0	0	0	0	0	0	0	0	0	0	0	0	0	0	0	0	0	0	0	0	0	0	0	0	0	0	0	0	0	0
16530	N	0	0	0	0	0	0	0	0	0	0	0	0	0	0	0	0	0	0	0	0	0	0	0	0	0	0	0	0	0	0	0	0	0	0	0	0	0	0	0	0	0	0	0	0	0	0	0	0
16531	N	0	0	0	0	0	0	0	0	0	0	0	0	0	0	0	0	0	0	0	0	0	0	0	0	0	0	0	0	0	0	0	0	0	0	0	0	0	0	0	0	0	0	0	0	0	0	0	0
16532	N	0	0	0	0	0	0	0	0	0	0	0	0	0	0	0	0	0	0	0	0	0	0	0	0	0	0	0	0	0	0	0	0	0	0	0	0	0	0	0	0	0	0	0	0	0	0	0	0
16533	N	0	0	0	0	0	0	0	0	0	0	0	0	0	0	0	0	0	0	0	0	0	0	0	0	0	0	0	0	0	0	0	0	0	0	0	0	0	0	0	0	0	0	0	0	0	0	0	0
16534	N	0	0	0	0	0	0	0	0	0	0	0	0	0	0	0	0	0	0	0	0	0	0	0	0	0	0	0	0	0	0	0	0	0	0	0	0	0	0	0	0	0	0	0	0	0	0	0	0
16535	N	0	0	0	0	0	0	0	0	0	0	0	0	0	0	0	0	0	0	0	0	0	0	0	0	0	0	0	0	0	0	0	0	0	0	0	0	0	0	0	0	0	0	0	0	0	0	0	0
16536	N	0	0	0	0	0	0	0	0	0	0	0	0	0	0	0	0	0	0	0	0	0	0	0	0	0	0	0	0	0	0	0	0	0	0	0	0	0	0	0	0	0	0	0	0	0	0	0	0
16537	N	0	0	0	0	0	0	0	0	0	0	0	0	0	0	0	0	0	0	0	0	0	0	0	0	0	0	0	0	0	0	0	0	0	0	0	0	0	0	0	0	0	0	0	0	0	0	0	0
16538	N	0	0	0	0	0	0	0	0	0	0	0	0	0	0	0	0	0	0	0	0	0	0	0	0	0	0	0	0	0	0	0	0	0	0	0	0	0	0	0	0	0	0	0	0	0	0	0	0
16539	N	0	0	0	0	0	0	0	0	0	0	0	0	0	0	0	0	0	0	0	0	0	0	0	0	0	0	0	0	0	0	0	0	0	0	0	0	0	0	0	0	0	0	0	0	0	0	0	0
16540	N	0	0	0	0	0	0	0	0	0	0	0	0	0	0	0	0	0	0	0	0	0	0	0	0	0	0	0	0	0	0	0	0	0	0	0	0	0	0	0	0	0	0	0	0	0	0	0	0
16541	N	0	0	0	0	0	0	0	0	0	0	0	0	0	0	0	0	0	0	0	0	0	0	0	0	0	0	0	0	0	0	0	0	0	0	0	0	0	0	0	0	0	0	0	0	0	0	0	0
16542	N	0	0	0	0	0	0	0	0	0	0	0	0	0	0	0	0	0	0	0	0	0	0	0	0	0	0	0	0	0	0	0	0	0	0	0	0	0	0	0	0	0	0	0	0	0	0	0	0
16543	N	0	0	0	0	0	0	0	0	0	0	0	0	0	0	0	0	0	0	0	0	0	0	0	0	0	0	0	0	0	0	0	0	0	0	0	0	0	0	0	0	0	0	0	0	0	0	0	0
16544	N	0	0	0	0	0	0	0	0	0	0	0	0	0	0	0	0	0	0	0	0	0	0	0	0	0	0	0	0	0	0	0	0	0	0	0	0	0	0	0	0	0	0	0	0	0	0	0	0
16545	N	0	0	0	0	0	0	0	0	0	0	0	0	0	0	0	0	0	0	0	0	0	0	0	0	0	0	0	0	0	0	0	0	0	0	0	0	0	0	0	0	0	0	0	0	0	0	0	0
16546	N	0	0	0	0	0	0	0	0	0	0	0	0	0	0	0	0	0	0	0	0	0	0	0	0	0	0	0	0	0	0	0	0	0	0	0	0	0	0	0	0	0	0	0	0	0	0	0	0
16547	N	0	0	0	0	0	0	0	0	0	0	0	0	0	0	0	0	0	0	0	0	0	0	0	0	0	0	0	0	0	0	0	0	0	0	0	0	0	0	0	0	0	0	0	0	0	0	0	0
16548	N	0	0	0	0	0	0	0	0	0	0	0	0	0	0	0	0	0	0	0	0	0	0	0	0	0	0	0	0	0	0	0	0	0	0	0	0	0	0	0	0	0	0	0	0	0	0	0	0
16549	N	0	0	0	0	0	0	0	0	0	0	0	0	0	0	0	0	0	0	0	0	0	0	0	0	0	0	0	0	0	0	0	0	0	0	0	0	0	0	0	0	0	0	0	0	0	0	0	0
16550	N	0	0	0	0	0	0	0	0	0	0	0	0	0	0	0	0	0	0	0	0	0	0	0	0	0	0	0	0	0	0	0	0	0	0	0	0	0	0	0	0	0	0	0	0	0	0	0	0
16551	N	0	0	0	0	0	0	0	0	0	0	0	0	0	0	0	0	0	0	0	0	0	0	0	0	0	0	0	0	0	0	0	0	0	0	0	0	0	0	0	0	0	0	0	0	0	0	0	0
16552	N	0	0	0	0	0	0	0	0	0	0	0	0	0	0	0	0	0	0	0	0	0	0	0	0	0	0	0	0	0	0	0	0	0	0	0	0	0	0	0	0	0	0	0	0	0	0	0	0
16553	N	0	0	0	0	0	0	0	0	0	0	0	0	0	0	0	0	0	0	0	0	0	0	0	0	0	0	0	0	0	0	0	0	0	0	0	0	0	0	0	0	0	0	0	0	0	0	0	0
16554	N	0	0	0	0	0	0	0	0	0	0	0	0	0	0	0	0	0	0	0	0	0	0	0	0	0	0	0	0	0	0	0	0	0	0	0	0	0	0	0	0	0	0	0	0	0	0	0	0
16555	N	0	0	0	0	0	0	0	0	0	0	0	0	0	0	0	0	0	0	0	0	0	0	0	0	0	0	0	0	0	0	0	0	0	0	0	0	0	0	0	0	0	0	0	0	0	0	0	0
16556	N	0	0	0	0	0	0	0	0	0	0	0	0	0	0	0	0	0	0	0	0	0	0	0	0	0	0	0	0	0	0	0	0	0	0	0	0	0	0	0	0	0	0	0	0	0	0	0	0
16557	N	0	0	0	0	0	0	0	0	0	0	0	0	0	0	0	0	0	0	0	0	0	0	0	0	0	0	0	0	0	0	0	0	0	0	0	0	0	0	0	0	0	0	0	0	0	0	0	0
16558	N	0	0	0	0	0	0	0	0	0	0	0	0	0	0	0	0	0	0	0	0	0	0	0	0	0	0	0	0	0	0	0	0	0	0	0	0	0	0	0	0	0	0	0	0	0	0	0	0
16559	N	0	0	0	0	0	0	0	0	0	0	0	0	0	0	0	0	0	0	0	0	0	0	0	0	0	0	0	0	0	0	0	0	0	0	0	0	0	0	0	0	0	0	0	0	0	0	0	0
16560	N	0	0	0	0	0	0	0	0	0	0	0	0	0	0	0	0	0	0	0	0	0	0	0	0	0	0	0	0	0	0	0	0	0	0	0	0	0	0	0	0	0	0	0	0	0	0	0	0
16561	N	0	0	0	0	0	0	0	0	0	0	0	0	0	0	0	0	0	0	0	0	0	0	0	0	0	0	0	0	0	0	0	0	0	0	0	0	0	0	0	0	0	0	0	0	0	0	0	0
16562	N	0	0	0	0	0	0	0	0	0	0	0	0	0	0	0	0	0	0	0	0	0	0	0	0	0	0	0	0	0	0	0	0	0	0	0	0	0	0	0	0	0	0	0	0	0	0	0	0
16563	N	0	0	0	0	0	0	0	0	0	0	0	0	0	0	0	0	0	0	0	0	0	0	0	0	0	0	0	0	0	0	0	0	0	0	0	0	0	0	0	0	0	0	0	0	0	0	0	0
16564	N	0	0	0	0	0	0	0	0	0	0	0	0	0	0	0	0	0	0	0	0	0	0	0	0	0	0	0	0	0	0	0	0	0	0	0	0	0	0	0	0	0	0	0	0	0	0	0	0
16565	N	0	0	0	0	0	0	0	0	0	0	0	0	0	0	0	0	0	0	0	0	0	0	0	0	0	0	0	0	0	0	0	0	0	0	0	0	0	0	0	0	0	0	0	0	0	0	0	0
16566	N	0	0	0	0	0	0	0	0	0	0	0	0	0	0	0	0	0	0	0	0	0	0	0	0	0	0	0	0	0	0	0	0	0	0	0	0	0	0	0	0	0	0	0	0	0	0	0	0
16567	N	0	0	0	0	0	0	0	0	0	0	0	0	0	0	0	0	0	0	0	0	0	0	0	0	0	0	0	0	0	0	0	0	0	0	0	0	0	0	0	0	0	0	0	0	0	0	0	0
16568	N	0	0	0	0	0	0	0	0	0	0	0	0	0	0	0	0	0	0	0	0	0	0	0	0	0	0	0	0	0	0	0	0	0	0	0	0	0	0	0	0	0	0	0	0	0	0	0	0
16569	N	0	0	0	0	0	0	0	0	0	0	0	0	0	0	0	0	0	0	0	0	0	0	0	0	0	0	0	0	0	0	0	0	0	0	0	0	0	0	0	0	0	0	0	0	0	0	0	0
16570	N	0	0	0	0	0	0	0	0	0	0	0	0	0	0	0	0	0	0	0	0	0	0	0	0	0	0	0	0	0	0	0	0	0	0	0	0	0	0	0	0	0	0	0	0	0	0	0	0
16571	N	0	0	0	0	0	0	0	0	0	0	0	0	0	0	0	0	0	0	0	0	0	0	0	0	0	0	0	0	0	0	0	0	0	0	0	0	0	0	0	0	0	0	0	0	0	0	0	0
1	N	0	0	0	0	0	0	0	0	0	0	0	0	0	0	0	0	0	0	0	0	0	0	0	0	0	0	0	0	0	0	0	0	0	0	0	0	0	0	0	0	0	0	0	0	0	0	0	0
2	N	0	0	0	0	0	0	0	0	0	0	0	0	0	0	0	0	0	0	0	0	0	0	0	0	0	0	0	0	0	0	0	0	0	0	0	0	0	0	0	0	0	0	0	0	0	0	0	0
3	N	0	0	0	0	0	0	0	0	0	0	0	0	0	0	0	0	0	0	0	0	0	0	0	0	0	0	0	0	0	0	0	0	0	0	0	0	0	0	0	0	0	0	0	0	0	0	0	0
4	N	0	0	0	0	0	0	0	0	0	0	0	0	0	0	0	0	0	0	0	0	0	0	0	0	0	0	0	0	0	0	0	0	0	0	0	0	0	0	0	0	0	0	0	0	0	0	0	0
5	N	0	0	0	0	0	0	0	0	0	0	0	0	0	0	0	0	0	0	0	0	0	0	0	0	0	0	0	0	0	0	0	0	0	0	0	0	0	0	0	0	0	0	0	0	0	0	0	0
6	N	0	0	0	0	0	0	0	0	0	0	0	0	0	0	0	0	0	0	0	0	0	0	0	0	0	0	0	0	0	0	0	0	0	0	0	0	0	0	0	0	0	0	0	0	0	0	0	0
7	N	0	0	0	0	0	0	0	0	0	0	0	0	0	0	0	0	0	0	0	0	0	0	0	0	0	0	0	0	0	0	0	0	0	0	0	0	0	0	0	0	0	0	0	0	0	0	0	0
8	N	0	0	0	0	0	0	0	0	0	0	0	0	0	0	0	0	0	0	0	0	0	0	0	0	0	0	0	0	0	0	0	0	0	0	0	0	0	0	0	0	0	0	0	0	0	0	0	0
9	N	0	0	0	0	0	0	0	0	0	0	0	0	0	0	0	0	0	0	0	0	0	0	0	0	0	0	0	0	0	0	0	0	0	0	0	0	0	0	0	0	0	0	0	0	0	0	0	0
10	N	0	0	0	0	0	0	0	0	0	0	0	0	0	0	0	0	0	0	0	0	0	0	0	0	0	0	0	0	0	0	0	0	0	0	0	0	0	0	0	0	0	0	0	0	0	0	0	0
11	N	0	0	0	0	0	0	0	0	0	0	0	0	0	0	0	0	0	0	0	0	0	0	0	0	0	0	0	0	0	0	0	0	0	0	0	0	0	0	0	0	0	0	0	0	0	0	0	0
12	N	0	0	0	0	0	0	0	0	0	0	0	0	0	0	0	0	0	0	0	0	0	0	0	0	0	0	0	0	0	0	0	0	0	0	0	0	0	0	0	0	0	0	0	0	0	0	0	0
13	N	0	0	0	0	0	0	0	0	0	0	0	0	0	0	0	0	0	0	0	0	0	0	0	0	0	0	0	0	0	0	0	0	0	0	0	0	0	0	0	0	0	0	0	0	0	0	0	0
14	N	0	0	0	0	0	0	0	0	0	0	0	0	0	0	0	0	0	0	0	0	0	0	0	0	0	0	0	0	0	0	0	0	0	0	0	0	0	0	0	0	0	0	0	0	0	0	0	0
15	N	0	0	0	0	0	0	0	0	0	0	0	0	0	0	0	0	0	0	0	0	0	0	0	0	0	0	0	0	0	0	0	0	0	0	0	0	0	0	0	0	0	0	0	0	0	0	0	0
16	N	0	0	0	0	0	0	0	0	0	0	0	0	0	0	0	0	0	0	0	0	0	0	0	0	0	0	0	0	0	0	0	0	0	0	0	0	0	0	0	0	0	0	0	0	0	0	0	0
17	N	0	0	0	0	0	0	0	0	0	0	0	0	0	0	0	0	0	0	0	0	0	0	0	0	0	0	0	0	0	0	0	0	0	0	0	0	0	0	0	0	0	0	0	0	0	0	0	0
18	N	0	0	0	0	0	0	0	0	0	0	0	0	0	0	0	0	0	0	0	0	0	0	0	0	0	0	0	0	0	0	0	0	0	0	0	0	0	0	0	0	0	0	0	0	0	0	0	0
19	N	0	0	0	0	0	0	0	0	0	0	0	0	0	0	0	0	0	0	0	0	0	0	0	0	0	0	0	0	0	0	0	0	0	0	0	0	0	0	0	0	0	0	0	0	0	0	0	0
20	N	0	0	0	0	0	0	0	0	0	0	0	0	0	0	0	0	0	0	0	0	0	0	0	0	0	0	0	0	0	0	0	0	0	0	0	0	0	0	0	0	0	0	0	0	0	0	0	0
21	N	0	0	0	0	0	0	0	0	0	0	0	0	0	0	0	0	0	0	0	0	0	0	0	0	0	0	0	0	0	0	0	0	0	0	0	0	0	0	0	0	0	0	0	0	0	0	0	0
22	N	0	0	0	0	0	0	0	0	0	0	0	0	0	0	0	0	0	0	0	0	0	0	0	0	0	0	0	0	0	0	0	0	0	0	0	0	0	0	0	0	0	0	0	0	0	0	0	0
23	N	0	0	0	0	0	0	0	0	0	0	0	0	0	0	0	0	0	0	0	0	0	0	0	0	0	0	0	0	0	0	0	0	0	0	0	0	0	0	0	0	0	0	0	0	0	0	0	0
24	N	0	0	0	0	0	0	0	0	0	0	0	0	0	0	0	0	0	0	0	0	0	0	0	0	0	0	0	0	0	0	0	0	0	0	0	0	0	0	0	0	0	0	0	0	0	0	0	0
25	N	0	0	0	0	0	0	0	0	0	0	0	0	0	0	0	0	0	0	0	0	0	0	0	0	0	0	0	0	0	0	0	0	0	0	0	0	0	0	0	0	0	0	0	0	0	0	0	0
26	N	0	0	0	0	0	0	0	0	0	0	0	0	0	0	0	0	0	0	0	0	0	0	0	0	0	0	0	0	0	0	0	0	0	0	0	0	0	0	0	0	0	0	0	0	0	0	0	0
27	N	0	0	0	0	0	0	0	0	0	0	0	0	0	0	0	0	0	0	0	0	0	0	0	0	0	0	0	0	0	0	0	0	0	0	0	0	0	0	0	0	0	0	0	0	0	0	0	0
28	N	0	0	0	0	0	0	0	0	0	0	0	0	0	0	0	0	0	0	0	0	0	0	0	0	0	0	0	0	0	0	0	0	0	0	0	0	0	0	0	0	0	0	0	0	0	0	0	0
29	N	0	0	0	0	0	0	0	0	0	0	0	0	0	0	0	0	0	0	0	0	0	0	0	0	0	0	0	0	0	0	0	0	0	0	0	0	0	0	0	0	0	0	0	0	0	0	0	0
30	N	0	0	0	0	0	0	0	0	0	0	0	0	0	0	0	0	0	0	0	0	0	0	0	0	0	0	0	0	0	0	0	0	0	0	0	0	0	0	0	0	0	0	0	0	0	0	0	0
31	N	0	0	0	0	0	0	0	0	0	0	0	0	0	0	0	0	0	0	0	0	0	0	0	0	0	0	0	0	0	0	0	0	0	0	0	0	0	0	0	0	0	0	0	0	0	0	0	0
32	N	0	0	0	0	0	0	0	0	0	0	0	0	0	0	0	0	0	0	0	0	0	0	0	0	0	0	0	0	0	0	0	0	0	0	0	0	0	0	0	0	0	0	0	0	0	0	0	0
33	N	0	0	0	0	0	0	0	0	0	0	0	0	0	0	0	0	0	0	0	0	0	0	0	0	0	0	0	0	0	0	0	0	0	0	0	0	0	0	0	0	0	0	0	0	0	0	0	0
34	N	0	0	0	0	0	0	0	0	0	0	0	0	0	0	0	0	0	0	0	0	0	0	0	0	0	0	0	0	0	0	0	0	0	0	0	0	0	0	0	0	0	0	0	0	0	0	0	0
35	N	0	0	0	0	0	0	0	0	0	0	0	0	0	0	0	0	0	0	0	0	0	0	0	0	0	0	0	0	0	0	0	0	0	0	0	0	0	0	0	0	0	0	0	0	0	0	0	0
36	N	0	0	0	0	0	0	0	0	0	0	0	0	0	0	0	0	0	0	0	0	0	0	0	0	0	0	0	0	0	0	0	0	0	0	0	0	0	0	0	0	0	0	0	0	0	0	0	0
37	N	0	0	0	0	0	0	0	0	0	0	0	0	0	0	0	0	0	0	0	0	0	0	0	0	0	0	0	0	0	0	0	0	0	0	0	0	0	0	0	0	0	0	0	0	0	0	0	0
38	N	0	0	0	0	0	0	0	0	0	0	0	0	0	0	0	0	0	0	0	0	0	0	0	0	0	0	0	0	0	0	0	0	0	0	0	0	0	0	0	0	0	0	0	0	0	0	0	0
39	N	0	0	0	0	0	0	0	0	0	0	0	0	0	0	0	0	0	0	0	0	0	0	0	0	0	0	0	0	0	0	0	0	0	0	0	0	0	0	0	0	0	0	0	0	0	0	0	0
40	N	0	0	0	0	0	0	0	0	0	0	0	0	0	0	0	0	0	0	0	0	0	0	0	0	0	0	0	0	0	0	0	0	0	0	0	0	0	0	0	0	0	0	0	0	0	0	0	0
41	N	0	0	0	0	0	0	0	0	0	0	0	0	0	0	0	0	0	0	0	0	0	0	0	0	0	0	0	0	0	0	0	0	0	0	0	0	0	0	0	0	0	0	0	0	0	0	0	0
42	N	0	0	0	0	0	0	0	0	0	0	0	0	0	0	0	0	0	0	0	0	0	0	0	0	0	0	0	0	0	0	0	0	0	0	0	0	0	0	0	0	0	0	0	0	0	0	0	0
43	N	0	0	0	0	0	0	0	0	0	0	0	0	0	0	0	0	0	0	0	0	0	0	0	0	0	0	0	0	0	0	0	0	0	0	0	0	0	0	0	0	0	0	0	0	0	0	0	0
44	N	0	0	0	0	0	0	0	0	0	0	0	0	0	0	0	0	0	0	0	0	0	0	0	0	0	0	0	0	0	0	0	0	0	0	0	0	0	0	0	0	0	0	0	0	0	0	0	0
45	N	0	0	0	0	0	0	0	0	0	0	0	0	0	0	0	0	0	0	0	0	0	0	0	0	0	0	0	0	0	0	0	0	0	0	0	0	0	0	0	0	0	0	0	0	0	0	0	0
46	N	0	0	0	0	0	0	0	0	0	0	0	0	0	0	0	0	0	0	0	0	0	0	0	0	0	0	0	0	0	0	0	0	0	0	0	0	0	0	0	0	0	0	0	0	0	0	0	0
47	N	0	0	0	0	0	0	0	0	0	0	0	0	0	0	0	0	0	0	0	0	0	0	0	0	0	0	0	0	0	0	0	0	0	0	0	0	0	0	0	0	0	0	0	0	0	0	0	0
48	N	0	0	0	0	0	0	0	0	0	0	0	0	0	0	0	0	0	0	0	0	0	0	0	0	0	0	0	0	0	0	0	0	0	0	0	0	0	0	0	0	0	0	0	0	0	0	0	0
49	N	0	0	0	0	0	0	0	0	0	0	0	0	0	0	0	0	0	0	0	0	0	0	0	0	0	0	0	0	0	0	0	0	0	0	0	0	0	0	0	0	0	0	0	0	0	0	0	0
50	N	0	0	0	0	0	0	0	0	0	0	0	0	0	0	0	0	0	0	0	0	0	0	0	0	0	0	0	0	0	0	0	0	0	0	0	0	0	0	0	0	0	0	0	0	0	0	0	0
51	N	0	0	0	0	0	0	0	0	0	0	0	0	0	0	0	0	0	0	0	0	0	0	0	0	0	0	0	0	0	0	0	0	0	0	0	0	0	0	0	0	0	0	0	0	0	0	0	0
52	N	0	0	0	0	0	0	0	0	0	0	0	0	0	0	0	0	0	0	0	0	0	0	0	0	0	0	0	0	0	0	0	0	0	0	0	0	0	0	0	0	0	0	0	0	0	0	0	0
53	N	0	0	0	0	0	0	0	0	0	0	0	0	0	0	0	0	0	0	0	0	0	0	0	0	0	0	0	0	0	0	0	0	0	0	0	0	0	0	0	0	0	0	0	0	0	0	0	0
54	N	0	0	0	0	0	0	0	0	0	0	0	0	0	0	0	0	0	0	0	0	0	0	0	0	0	0	0	0	0	0	0	0	0	0	0	0	0	0	0	0	0	0	0	0	0	0	0	0
55	N	0	0	0	0	0	0	0	0	0	0	0	0	0	0	0	0	0	0	0	0	0	0	0	0	0	0	0	0	0	0	0	0	0	0	0	0	0	0	0	0	0	0	0	0	0	0	0	0
56	N	0	0	0	0	0	0	0	0	0	0	0	0	0	0	0	0	0	0	0	0	0	0	0	0	0	0	0	0	0	0	0	0	0	0	0	0	0	0	0	0	0	0	0	0	0	0	0	0
57	N	0	0	0	0	0	0	0	0	0	0	0	0	0	0	0	0	0	0	0	0	0	0	0	0	0	0	0	0	0	0	0	0	0	0	0	0	0	0	0	0	0	0	0	0	0	0	0	0
58	N	0	0	0	0	0	0	0	0	0	0	0	0	0	0	0	0	0	0	0	0	0	0	0	0	0	0	0	0	0	0	0	0	0	0	0	0	0	0	0	0	0	0	0	0	0	0	0	0
59	N	0	0	0	0	0	0	0	0	0	0	0	0	0	0	0	0	0	0	0	0	0	0	0	0	0	0	0	0	0	0	0	0	0	0	0	0	0	0	0	0	0	0	0	0	0	0	0	0
60	N	0	0	0	0	0	0	0	0	0	0	0	0	0	0	0	0	0	0	0	0	0	0	0	0	0	0	0	0	0	0	0	0	0	0	0	0	0	0	0	0	0	0	0	0	0	0	0	0
61	N	0	0	0	0	0	0	0	0	0	0	0	0	0	0	0	0	0	0	0	0	0	0	0	0	0	0	0	0	0	0	0	0	0	0	0	0	0	0	0	0	0	0	0	0	0	0	0	0
62	N	0	0	0	0	0	0	0	0	0	0	0	0	0	0	0	0	0	0	0	0	0	0	0	0	0	0	0	0	0	0	0	0	0	0	0	0	0	0	0	0	0	0	0	0	0	0	0	0
63	N	0	0	0	0	0	0	0	0	0	0	0	0	0	0	0	0	0	0	0	0	0	0	0	0	0	0	0	0	0	0	0	0	0	0	0	0	0	0	0	0	0	0	0	0	0	0	0	0
64	N	0	0	0	0	0	0	0	0	0	0	0	0	0	0	0	0	0	0	0	0	0	0	0	0	0	0	0	0	0	0	0	0	0	0	0	0	0	0	0	0	0	0	0	0	0	0	0	0
65	N	0	0	0	0	0	0	0	0	0	0	0	0	0	0	0	0	0	0	0	0	0	0	0	0	0	0	0	0	0	0	0	0	0	0	0	0	0	0	0	0	0	0	0	0	0	0	0	0
66	N	0	0	0	0	0	0	0	0	0	0	0	0	0	0	0	0	0	0	0	0	0	0	0	0	0	0	0	0	0	0	0	0	0	0	0	0	0	0	0	0	0	0	0	0	0	0	0	0
67	N	0	0	0	0	0	0	0	0	0	0	0	0	0	0	0	0	0	0	0	0	0	0	0	0	0	0	0	0	0	0	0	0	0	0	0	0	0	0	0	0	0	0	0	0	0	0	0	0
68	N	0	0	0	0	0	0	0	0	0	0	0	0	0	0	0	0	0	0	0	0	0	0	0	0	0	0	0	0	0	0	0	0	0	0	0	0	0	0	0	0	0	0	0	0	0	0	0	0
69	N	0	0	0	0	0	0	0	0	0	0	0	0	0	0	0	0	0	0	0	0	0	0	0	0	0	0	0	0	0	0	0	0	0	0	0	0	0	0	0	0	0	0	0	0	0	0	0	0
70	N	0	0	0	0	0	0	0	0	0	0	0	0	0	0	0	0	0	0	0	0	0	0	0	0	0	0	0	0	0	0	0	0	0	0	0	0	0	0	0	0	0	0	0	0	0	0	0	0
71	N	0	0	0	0	0	0	0	0	0	0	0	0	0	0	0	0	0	0	0	0	0	0	0	0	0	0	0	0	0	0	0	0	0	0	0	0	0	0	0	0	0	0	0	0	0	0	0	0
72	N	0	0	0	0	0	0	0	0	0	0	0	0	0	0	0	0	0	0	0	0	0	0	0	0	0	0	0	0	0	0	0	0	0	0	0	0	0	0	0	0	0	0	0	0	0	0	0	0
73	N	0	0	0	0	0	0	0	0	0	0	0	0	0	0	0	0	0	0	0	0	0	0	0	0	0	0	0	0	0	0	0	0	0	0	0	0	0	0	0	0	0	0	0	0	0	0	0	0
74	N	0	0	0	0	0	0	0	0	0	0	0	0	0	0	0	0	0	0	0	0	0	0	0	0	0	0	0	0	0	0	0	0	0	0	0	0	0	0	0	0	0	0	0	0	0	0	0	0
75	N	0	0	0	0	0	0	0	0	0	0	0	0	0	0	0	0	0	0	0	0	0	0	0	0	0	0	0	0	0	0	0	0	0	0	0	0	0	0	0	0	0	0	0	0	0	0	0	0
76	N	0	0	0	0	0	0	0	0	0	0	0	0	0	0	0	0	0	0	0	0	0	0	0	0	0	0	0	0	0	0	0	0	0	0	0	0	0	0	0	0	0	0	0	0	0	0	0	0
77	N	0	0	0	0	0	0	0	0	0	0	0	0	0	0	0	0	0	0	0	0	0	0	0	0	0	0	0	0	0	0	0	0	0	0	0	0	0	0	0	0	0	0	0	0	0	0	0	0
78	N	0	0	0	0	0	0	0	0	0	0	0	0	0	0	0	0	0	0	0	0	0	0	0	0	0	0	0	0	0	0	0	0	0	0	0	0	0	0	0	0	0	0	0	0	0	0	0	0
79	N	0	0	0	0	0	0	0	0	0	0	0	0	0	0	0	0	0	0	0	0	0	0	0	0	0	0	0	0	0	0	0	0	0	0	0	0	0	0	0	0	0	0	0	0	0	0	0	0
80	N	0	0	0	0	0	0	0	0	0	0	0	0	0	0	0	0	0	0	0	0	0	0	0	0	0	0	0	0	0	0	0	0	0	0	0	0	0	0	0	0	0	0	0	0	0	0	0	0
81	N	0	0	0	0	0	0	0	0	0	0	0	0	0	0	0	0	0	0	0	0	0	0	0	0	0	0	0	0	0	0	0	0	0	0	0	0	0	0	0	0	0	0	0	0	0	0	0	0
82	N	0	0	0	0	0	0	0	0	0	0	0	0	0	0	0	0	0	0	0	0	0	0	0	0	0	0	0	0	0	0	0	0	0	0	0	0	0	0	0	0	0	0	0	0	0	0	0	0
83	N	0	0	0	0	0	0	0	0	0	0	0	0	0	0	0	0	0	0	0	0	0	0	0	0	0	0	0	0	0	0	0	0	0	0	0	0	0	0	0	0	0	0	0	0	0	0	0	0
84	N	0	0	0	0	0	0	0	0	0	0	0	0	0	0	0	0	0	0	0	0	0	0	0	0	0	0	0	0	0	0	0	0	0	0	0	0	0	0	0	0	0	0	0	0	0	0	0	0
85	N	0	0	0	0	0	0	0	0	0	0	0	0	0	0	0	0	0	0	0	0	0	0	0	0	0	0	0	0	0	0	0	0	0	0	0	0	0	0	0	0	0	0	0	0	0	0	0	0
86	N	0	0	0	0	0	0	0	0	0	0	0	0	0	0	0	0	0	0	0	0	0	0	0	0	0	0	0	0	0	0	0	0	0	0	0	0	0	0	0	0	0	0	0	0	0	0	0	0
87	N	0	0	0	0	0	0	0	0	0	0	0	0	0	0	0	0	0	0	0	0	0	0	0	0	0	0	0	0	0	0	0	0	0	0	0	0	0	0	0	0	0	0	0	0	0	0	0	0
88	N	0	0	0	0	0	0	0	0	0	0	0	0	0	0	0	0	0	0	0	0	0	0	0	0	0	0	0	0	0	0	0	0	0	0	0	0	0	0	0	0	0	0	0	0	0	0	0	0
89	N	0	0	0	0	0	0	0	0	0	0	0	0	0	0	0	0	0	0	0	0	0	0	0	0	0	0	0	0	0	0	0	0	0	0	0	0	0	0	0	0	0	0	0	0	0	0	0	0
90	N	0	0	0	0	0	0	0	0	0	0	0	0	0	0	0	0	0	0	0	0	0	0	0	0	0	0	0	0	0	0	0	0	0	0	0	0	0	0	0	0	0	0	0	0	0	0	0	0
91	N	0	0	0	0	0	0	0	0	0	0	0	0	0	0	0	0	0	0	0	0	0	0	0	0	0	0	0	0	0	0	0	0	0	0	0	0	0	0	0	0	0	0	0	0	0	0	0	0
92	N	0	0	0	0	0	0	0	0	0	0	0	0	0	0	0	0	0	0	0	0	0	0	0	0	0	0	0	0	0	0	0	0	0	0	0	0	0	0	0	0	0	0	0	0	0	0	0	0
93	N	0	0	0	0	0	0	0	0	0	0	0	0	0	0	0	0	0	0	0	0	0	0	0	0	0	0	0	0	0	0	0	0	0	0	0	0	0	0	0	0	0	0	0	0	0	0	0	0
94	N	0	0	0	0	0	0	0	0	0	0	0	0	0	0	0	0	0	0	0	0	0	0	0	0	0	0	0	0	0	0	0	0	0	0	0	0	0	0	0	0	0	0	0	0	0	0	0	0
95	N	0	0	0	0	0	0	0	0	0	0	0	0	0	0	0	0	0	0	0	0	0	0	0	0	0	0	0	0	0	0	0	0	0	0	0	0	0	0	0	0	0	0	0	0	0	0	0	0
96	N	0	0	0	0	0	0	0	0	0	0	0	0	0	0	0	0	0	0	0	0	0	0	0	0	0	0	0	0	0	0	0	0	0	0	0	0	0	0	0	0	0	0	0	0	0	0	0	0
97	N	0	0	0	0	0	0	0	0	0	0	0	0	0	0	0	0	0	0	0	0	0	0	0	0	0	0	0	0	0	0	0	0	0	0	0	0	0	0	0	0	0	0	0	0	0	0	0	0
98	N	0	0	0	0	0	0	0	0	0	0	0	0	0	0	0	0	0	0	0	0	0	0	0	0	0	0	0	0	0	0	0	0	0	0	0	0	0	0	0	0	0	0	0	0	0	0	0	0
99	N	0	0	0	0	0	0	0	0	0	0	0	0	0	0	0	0	0	0	0	0	0	0	0	0	0	0	0	0	0	0	0	0	0	0	0	0	0	0	0	0	0	0	0	0	0	0	0	0
100	N	0	0	0	0	0	0	0	0	0	0	0	0	0	0	0	0	0	0	0	0	0	0	0	0	0	0	0	0	0	0	0	0	0	0	0	0	0	0	0	0	0	0	0	0	0	0	0	0
101	N	0	0	0	0	0	0	0	0	0	0	0	0	0	0	0	0	0	0	0	0	0	0	0	0	0	0	0	0	0	0	0	0	0	0	0	0	0	0	0	0	0	0	0	0	0	0	0	0
102	N	0	0	0	0	0	0	0	0	0	0	0	0	0	0	0	0	0	0	0	0	0	0	0	0	0	0	0	0	0	0	0	0	0	0	0	0	0	0	0	0	0	0	0	0	0	0	0	0
103	N	0	0	0	0	0	0	0	0	0	0	0	0	0	0	0	0	0	0	0	0	0	0	0	0	0	0	0	0	0	0	0	0	0	0	0	0	0	0	0	0	0	0	0	0	0	0	0	0
104	N	0	0	0	0	0	0	0	0	0	0	0	0	0	0	0	0	0	0	0	0	0	0	0	0	0	0	0	0	0	0	0	0	0	0	0	0	0	0	0	0	0	0	0	0	0	0	0	0
105	N	0	0	0	0	0	0	0	0	0	0	0	0	0	0	0	0	0	0	0	0	0	0	0	0	0	0	0	0	0	0	0	0	0	0	0	0	0	0	0	0	0	0	0	0	0	0	0	0
106	N	0	0	0	0	0	0	0	0	0	0	0	0	0	0	0	0	0	0	0	0	0	0	0	0	0	0	0	0	0	0	0	0	0	0	0	0	0	0	0	0	0	0	0	0	0	0	0	0
107	N	0	0	0	0	0	0	0	0	0	0	0	0	0	0	0	0	0	0	0	0	0	0	0	0	0	0	0	0	0	0	0	0	0	0	0	0	0	0	0	0	0	0	0	0	0	0	0	0
108	N	0	0	0	0	0	0	0	0	0	0	0	0	0	0	0	0	0	0	0	0	0	0	0	0	0	0	0	0	0	0	0	0	0	0	0	0	0	0	0	0	0	0	0	0	0	0	0	0
109	N	0	0	0	0	0	0	0	0	0	0	0	0	0	0	0	0	0	0	0	0	0	0	0	0	0	0	0	0	0	0	0	0	0	0	0	0	0	0	0	0	0	0	0	0	0	0	0	0
110	N	0	0	0	0	0	0	0	0	0	0	0	0	0	0	0	0	0	0	0	0	0	0	0	0	0	0	0	0	0	0	0	0	0	0	0	0	0	0	0	0	0	0	0	0	0	0	0	0
111	N	0	0	0	0	0	0	0	0	0	0	0	0	0	0	0	0	0	0	0	0	0	0	0	0	0	0	0	0	0	0	0	0	0	0	0	0	0	0	0	0	0	0	0	0	0	0	0	0
112	N	0	0	0	0	0	0	0	0	0	0	0	0	0	0	0	0	0	0	0	0	0	0	0	0	0	0	0	0	0	0	0	0	0	0	0	0	0	0	0	0	0	0	0	0	0	0	0	0
113	N	0	0	0	0	0	0	0	0	0	0	0	0	0	0	0	0	0	0	0	0	0	0	0	0	0	0	0	0	0	0	0	0	0	0	0	0	0	0	0	0	0	0	0	0	0	0	0	0
114	N	0.532491	0	0	0	0	0.204127	0	0	0	0.268175	0	0.28296	0.235553	0	0	0	0.216906	0	0	0	0	0	0	0	0	0	0	0	0	0	0	0	0	0	0	0	0.949676	0	0	0	0	0	0	0	0	0	0	0
115	N	0.370915	0	0	0	0	0	0	0	0	0.213368	0	0.166088	0.198292	0	0	0	0	0	0	0	0	0	0	0	0	0	0	0	0	0	0	0	0	0	0	0	0	0	0	0	0	0	0	0	0	0	0	0
116	N	0	0	0	0	0	0	0	0	0	0	0	0	0	0	0	0	0	0	0	0	0	0	0	0	0	0	0	0	0	0	0	0	0	0	0	0	0	0	0	0	0	0	0	0	0	0	0	0
117	N	0	0	0	0	0	0	0	0	0	0	0	0	0	0	0	0	0	0	0	0	0	0	0	0	0	0	0	0	0	0	0	0	0	0	0	0	0	0	0	0	0	0	0	0	0	0	0	0
118	N	0	0	0	0	0	0	0	0	0	0	0	0	0	0	0	0	0	0	0	0	0	0	0	0	0	0	0	0	0	0	0	0	0	0	0	0	0	0	0	0	0	0	0	0	0	0	0	0
119	N	0	0	0	0	0	0	0	0	0	0	0	0	0	0	0	0	0	0	0	0	0	0	0	0	0	0	0	0	0	0	0	0	0	0	0	0	0	0	0	0	0	0	0	0	0	0	0	0
120	N	0	0	0	0	0	0	0	0	0	0	0	0	0	0	0	0	0	0	0	0	0	0	0	0	0	0	0	0	0	0	0	0	0	0	0	0	0	0	0	0	0	0	0	0	0	0	0	0
121	N	0	0	0	0	0	0	0	0	0	0	0	0	0	0	0	0	0	0	0	0	0	0	0	0	0	0	0	0	0	0	0	0	0	0	0	0	0	0	0	0	0	0	0	0	0	0	0	0
122	N	0	0	0	0	0	0	0	0	0	0	0	0	0	0	0	0	0	0	0	0	0	0	0	0	0	0	0	0	0	0	0	0	0	0	0	0	0	0	0	0	0	0	0	0	0	0	0	0
123	N	0	0	0	0	0	0	0	0	0	0	0	0	0	0	0	0	0	0	0	0	0	0	0	0	0	0	0	0	0	0	0	0	0	0	0	0	0	0	0	0	0	0	0	0	0	0	0	0
124	N	0	0	0	0	0	0	0	0	0	0	0	0	0	0	0	0	0	0	0	0	0	0	0	0	0	0	0	0	0	0	0	0	0	0	0	0	0	0	0	0	0	0	0	0	0	0	0	0
125	N	0	0	0	0	0	0	0	0	0	0	0	0	0	0	0	0	0	0	0	0	0	0	0	0	0	0	0	0	0	0	0	0	0	0	0	0	0	0	0	0	0	0	0	0	0	0	0	0
126	N	0	0	0	0	0	0	0	0	0	0	0	0	0	0	0	0	0	0	0	0	0	0	0	0	0	0	0	0	0	0	0	0	0	0	0	0	0	0	0	0	0	0	0	0	0	0	0	0
127	N	0	0	0	0	0	0	0	0	0	0	0	0	0	0	0	0	0	0	0	0	0	0	0	0	0	0	0	0	0	0	0	0	0	0	0	0	0	0	0	0	0	0	0	0	0	0	0	0
128	N	0	0	0	0	0	0	0	0	0	0	0	0	0	0	0	0	0	0	0	0	0	0	0	0	0	0	0	0	0	0	0	0	0	0	0	0	0	0	0	0	0	0	0	0	0	0	0	0
129	N	0	0	0	0	0	0	0	0	0	0	0	0	0	0	0	0	0	0	0	0	0	0	0	0	0	0	0	0	0	0	0	0	0	0	0	0	0	0	0	0	0	0	0	0	0	0	0	0
130	N	0	0	0	0	0	0	0	0	0	0	0	0	0	0	0	0	0	0	0	0	0	0	0	0	0	0	0	0	0	0	0	0	0	0	0	0	0	0	0	0	0	0	0	0	0	0	0	0
131	N	0	0	0	0	0	0	0	0	0	0	0	0	0	0	0	0	0	0	0	0	0	0	0	0	0	0	0	0	0	0	0	0	0	0	0	0	0	0	0	0	0	0	0	0	0	0	0	0
132	N	0	0	0	0	0	0	0	0	0	0	0	0	0	0	0	0	0	0	0	0	0	0	0	0	0	0	0	0	0	0	0	0	0	0	0	0	0	0	0	0	0	0	0	0	0	0	0	0
133	N	0	0	0	0	0	0	0	0	0	0	0	0	0	0	0	0	0	0	0	0	0	0	0	0	0	0	0	0	0	0	0	0	0	0	0	0	0	0	0	0	0	0	0	0	0	0	0	0
134	N	0	0	0	0	0	0	0	0	0	0	0	0	0	0	0	0	0	0	0	0	0	0	0	0	0	0	0	0	0	0	0	0	0	0	0	0	0	0	0	0	0	0	0	0	0	0	0	0
135	N	0	0	0	0	0	0	0	0	0	0	0	0	0	0	0	0	0	0	0	0	0	0	0	0	0	0	0	0	0	0	0	0	0	0	0	0	0	0	0	0	0	0	0	0	0	0	0	0
136	N	0	0	0	0	0	0	0	0	0	0	0	0	0	0	0	0	0	0	0	0	0	0	0	0	0	0	0	0	0	0	0	0	0	0	0	0	0	0	0	0	0	0	0	0	0	0	0	0
137	N	0	0	0	0	0	0	0	0	0	0	0	0	0	0	0	0	0	0	0	0	0	0	0	0	0	0	0	0	0	0	0	0	0	0	0	0	0	0	0	0	0	0	0	0	0	0	0	0
138	N	0	0	0	0	0	0	0	0	0	0	0	0	0	0	0	0	0	0	0	0	0	0	0	0	0	0	0	0	0	0	0	0	0	0	0	0	0	0	0	0	0	0	0	0	0	0	0	0
139	N	0	0	0	0	0	0	0	0	0	0	0	0	0	0	0	0	0	0	0	0	0	0	0	0	0	0	0	0	0	0	0	0	0	0	0	0	0	0	0	0	0	0	0	0	0	0	0	0
140	N	0	0	0	0	0	0	0	0	0	0	0	0	0	0	0	0	0	0	0	0	0	0	0	0	0	0	0	0	0	0	0	0	0	0	0	0	0	0	0	0	0	0	0	0	0	0	0	0
141	N	0	0	0	0	0	0	0	0	0	0	0	0	0	0	0	0	0	0	0	0	0	0	0	0	0	0	0	0	0	0	0	0	0	0	0	0	0	0	0	0	0	0	0	0	0	0	0	0
142	N	0	0	0	0	0	0	0	0	0	0	0	0	0	0	0	0	0	0	0	0	0	0	0	0	0	0	0	0	0	0	0	0	0	0	0	0	0	0	0	0	0	0	0	0	0	0	0	0
143	N	0	0	0	0	0	0	0	0	0	0	0	0	0	0	0	0	0	0	0	0	0	0	0	0	0	0	0	0	0	0	0	0	0	0	0	0	0	0	0	0	0	0	0	0	0	0	0	0
144	N	0	0	0	0	0	0	0	0	0	0	0	0	0	0	0	0	0	0	0	0	0	0	0	0	0	0	0	0	0	0	0	0	0	0	0	0	0	0	0	0	0	0	0	0	0	0	0	0
145	N	0	0	0	0	0	0	0	0	0	0	0	0	0	0	0	0	0	0	0	0	0	0	0	0	0	0	0	0	0	0	0	0	0	0	0	0	0	0	0	0	0	0	0	0	0	0	0	0
146	N	0	0	0	0	0	0	0	0	0	0	0	0	0	0	0	0	0	0	0	0	0	0	0	0	0	0	0	0	0	0	0	0	0	0	0	0	0	0	0	0	0	0	0	0	0	0	0	0
147	N	0	0	0	0	0	0	0	0	0	0	0	0	0	0	0	0	0	0	0	0	0	0	0	0	0	0	0	0	0	0	0	0	0	0	0	0	0	0	0	0	0	0	0	0	0	0	0	0
148	N	0	0	0	0	0	0	0	0	0	0	0	0	0	0	0	0	0	0	0	0	0	0	0	0	0	0	0	0	0	0	0	0	0	0	0	0	0	0	0	0	0	0	0	0	0	0	0	0
149	N	0	0	0	0	0	0	0	0	0	0	0	0	0	0	0	0	0	0	0	0	0	0	0	0	0	0	0	0	0	0	0	0	0	0	0	0	0	0	0	0	0	0	0	0	0	0	0	0
150	N	0	0	0	0	0	0	0	0	0	0	0	0	0	0	0	0	0	0	0	0	0	0	0	0	0	0	0	0	0	0	0	0	0	0	0	0.269629	0	0	0	0	0
151	N	0	0	0	0	0	0	0	0	0	0	0	0	0	0	0	0	0	0	0	0	0	0	0	0	0	0	0	0	0	0	0	0	0	0	0	0	0	0	0	0	0
152	N	0	0	0	0	0	0	0	0	0	0	0	0	0	0	0	0	0	0	0.505952	0	0	0	0	0	0	0	0	0	0	0	0	0	0	0	0	0.925825	0	0	0	0	0
153	N	0	0	0	0	0	0	0	0	0	0	0	0	0	0	0	0	0	0	0	0	0	0	0	0	0	0	0	0	0	0	0	0	0	0	0	0	0	0	0	0	0
154	N	0	0	0	0	0	0	0	0	0	0	0	0	0	0	0	0	0	0	0	0	0	0	0	0	0	0	0	0	0	0	0	0	0	0	0	0	0	0	0	0	0
155	N	0	0	0	0	0	0	0	0	0	0	0	0	0	0	0	0	0	0	0	0	0	0	0	0	0	0	0	0	0	0	0	0	0	0	0	0	0	0	0	0	0
156	N	0	0	0	0	0	0	0	0	0	0	0	0	0	0	0	0	0	0	0	0	0	0	0	0	0	0	0	0	0	0	0	0	0	0	0	0	0	0	0	0	0
157	N	0	0	0	0	0	0	0	0	0	0	0	0	0	0	0	0	0	0	0	0	0	0	0	0	0	0	0	0	0	0	0	0	0	0	0	0	0	0	0	0	0
158	N	0	0	0	0	0	0	0	0	0	0	0	0	0	0	0	0	0	0	0	0	0	0	0	0	0	0	0	0	0	0	0	0	0	0	0	0	0	0	0	0	0
159	N	0	0	0	0	0	0	0	0	0	0	0	0	0	0	0	0	0	0	0	0	0	0	0	0	0	0	0	0	0	0	0	0	0	0	0	0	0	0	0	0	0
160	N	0	0	0	0	0	0	0	0	0	0	0	0	0	0	0	0	0	0	0	0	0	0	0	0	0	0	0	0	0	0	0	0	0	0	0	0	0	0	0	0	0
161	N	0	0	0	0	0	0	0	0	0	0	0	0	0	0	0	0	0	0	0	0	0	0	0	0	0	0	0	0	0	0	0	0	0	0	0	0	0	0	0	0	0
162	N	0	0	0	0	0	0	0	0	0	0	0	0	0	0	0	0	0	0	0	0	0	0	0	0	0	0	0	0	0	0	0	0	0	0	0	0	0	0	0	0	0
163	N	0	0	0	0	0	0	0	0	0	0	0	0	0	0	0	0	0	0	0	0	0	0	0	0	0	0	0	0	0	0	0	0	0	0	0	0	0	0	0	0	0
164	N	0	0	0	0	0	0	0	0	0	0	0	0	0	0	0	0	0	0	0	0	0	0	0	0	0	0	0	0	0	0	0	0	0	0	0	0	0	0	0	0	0
165	N	0	0	0	0	0	0	0	0	0	0	0	0	0	0	0	0	0	0	0	0	0	0	0	0	0	0	0	0	0	0	0	0	0	0	0	0	0	0	0	0	0
166	N	0	0	0	0	0	0	0	0	0	0	0	0	0	0	0	0	0	0	0	0	0	0	0	0	0	0	0	0	0	0	0	0	0	0	0	0	0	0	0	0	0
167	N	0	0	0	0	0	0	0	0	0	0	0	0	0	0	0	0	0	0	0	0	0	0	0	0	0	0	0	0	0	0	0	0	0	0	0	0	0	0	0	0	0
168	N	0	0	0	0	0	0	0	0	0	0	0	0	0	0	0	0	0	0	0	0	0	0	0	0	0	0	0	0	0	0	0	0	0	0	0	0	0	0	0	0	0
169	N	0	0	0	0	0	0	0	0	0	0	0	0	0	0	0	0	0	0	0	0	0	0	0	0	0	0	0	0	0	0	0	0	0	0	0	0	0	0	0	0	0
170	N	0	0	0	0	0	0	0	0	0	0	0	0	0	0	0	0	0	0	0	0	0	0	0	0	0	0	0	0	0	0	0	0	0	0	0	0	0	0	0	0	0
171	N	0	0	0	0	0	0	0	0	0	0	0	0	0	0	0	0	0	0	0	0	0	0	0	0	0	0	0	0	0	0	0	0	0	0	0	0	0	0	0	0	0
172	N	0	0	0	0	0	0	0	0	0	0	0	0	0	0	0	0	0	0	0	0	0	0	0	0	0	0	0	0	0	0	0	0	0	0	0	0	0	0	0	0	0
173	N	0	0	0	0	0	0	0	0	0	0	0	0	0	0	0	0	0	0	0	0	0	0	0	0	0	0	0	0	0	0	0	0	0	0	0	0	0	0	0	0	0
174	N	0	0	0	0	0	0	0	0	0	0	0	0	0	0	0	0	0	0	0	0	0	0	0	0	0	0	0	0	0	0	0	0	0	0	0	0	0	0	0	0	0
175	N	0	0	0	0	0	0	0	0	0	0	0	0	0	0	0	0	0	0	0	0	0	0	0	0	0	0	0	0	0	0	0	0	0	0	0	0	0	0	0	0	0
176	N	0	0	0	0	0	0	0	0	0	0	0	0	0	0	0	0	0	0	0	0	0	0	0	0	0	0	0	0	0	0	0	0	0	0	0	0	0	0	0	0	0
177	N	0	0	0	0	0	0	0	0	0	0	0	0	0	0	0	0	0	0	0	0	0	0	0	0	0	0	0	0	0	0	0	0	0	0	0	0	0	0	0	0	0
178	N	0	0	0	0	0	0	0	0	0	0	0	0	0	0	0	0	0	0	0	0	0	0	0	0	0	0	0	0	0	0	0	0	0	0	0	0	0	0	0	0	0
179	N	0	0	0	0	0	0	0	0	0	0	0	0	0	0	0	0	0	0	0	0	0	0	0	0	0	0	0	0	0	0	0	0	0	0	0	0	0	0	0	0	0
180	N	0	0	0	0	0	0	0	0	0	0	0	0	0	0	0	0	0	0	0	0	0	0	0	0	0	0	0	0	0	0	0	0	0	0	0	0	0	0	0	0	0
181	N	0	0	0	0	0	0	0	0	0	0	0	0	0	0	0	0	0	0	0	0	0	0	0	0	0	0	0	0	0	0	0	0	0	0	0	0	0	0	0	0	0
182	N	0	0	0	0	0	0	0	0	0	0	0	0	0	0	0	0	0	0	0	0	0	0	0	0	0	0	0	0	0	0	0	0	0	0	0	0	0	0	0	0	0
183	N	0	0	0	0	0	0	0	0	0	0	0	0	0	0	0	0	0	0	0	0	0	0	0	0	0	0	0	0	0	0	0	0	0	0	0	0	0	0	0	0	0
184	N	0	0	0	0	0	0	0	0	0	0	0	0	0	0	0	0	0	0	0	0	0	0	0	0	0	0	0	0	0	0	0	0	0	0	0	0	0	0	0	0	0
185	N	0	0	0	0	0	0	0	0	0	0	0	0	0	0	0	0	0	0	0	0	0	0	0	0	0	0	0	0	0	0	0	0	0	0	0	0	0	0	0	0	0
186	N	0	0	0	0	0	0	0	0	0	0	0	0	0	0	0	0	0	0	0	0	0	0	0	0	0	0	0	0	0	0	0	0	0	0	0	0	0	0	0	0	0
187	N	0	0	0	0	0	0	0	0	0	0	0	0	0	0	0	0	0	0	0	0	0	0	0	0	0	0	0	0	0	0	0	0	0	0	0	0	0	0	0	0	0
188	N	0	0	0	0	0	0	0	0	0	0	0	0	0	0	0	0	0	0	0	0	0	0	0	0	0	0	0	0	0	0	0	0	0	0	0	0	0	0	0	0	0
189	N	0	0	0	0	0	0	0	0	0	0	0	0	0	0	0	0	0	0	0	0	0	0	0	0	0	0	0	0	0	0	0	0	0	0	0	0	0	0	0	0	0
190	N	0	0	0	0	0	0	0	0	0	0	0	0	0	0	0	0	0	0	0	0	0	0	0	0	0	0	0	0	0	0	0	0	0	0	0	0	0	0	0	0	0
191	N	0	0	0	0	0	0	0	0	0	0	0	0	0	0	0	0	0	0	0	0	0	0	0	0	0	0	0	0	0	0	0	0	0	0	0	0	0	0	0	0	0
192	N	0	0	0	0	0	0	0	0	0	0	0	0	0	0	0	0	0	0	0	0	0	0	0	0	0	0	0	0	0	0	0	0	0	0	0	0	0	0	0	0	0
193	N	0	0	0	0	0	0	0	0	0	0	0	0	0	0	0	0	0	0	0	0	0	0	0	0	0	0	0	0	0	0	0	0	0	0	0	0	0	0	0	0	0
194	N	0	0	0	0	0	0	0	0	0	0	0	0	0	0	0	0	0	0	0	0	0	0	0	0	0	0	0	0	0	0	0	0	0	0	0	0	0	0	0	0	0
195	N	0	0	0	0	0	0	0	0	0	0	0	0	0	0	0	0	0	0	0	0	0	0	0	0	0	0.655577	0	0	0	0	0	0	0	0	0	0.839399	0	0	0	0	0
196	N	0	0	0	0	0	0	0	0	0	0	0	0	0	0	0	0	0	0	0	0	0	0	0	0	0	0	0	0	0	0	0	0	0	0	0	0	0	0	0	0	0
197	N	0	0	0	0	0	0	0	0	0	0	0	0	0	0	0	0	0	0	0	0	0	0	0	0	0	0	0	0	0	0	0	0	0	0	0	0	0	0	0	0	0
198	N	0	0	0	0	0	0	0	0	0	0	0	0	0	0	0	0	0	0	0	0	0	0	0	0	0	0	0	0	0	0	0	0	0	0	0	0	0	0	0	0	0
199	N	0	0	0	0	0	0	0	0	0	0	0	0	0	0	0	0	0	0	0	0	0	0	0	0	0	0	0	0	0	0	0	0	0	0	0	0.75615	0	0	0	0	0
200	N	0	0	0	0	0	0	0	0	0	0	0	0	0	0	0	0	0	0	0	0	0	0	0	0	0	0	0	0	0.738089	0	0	0	0	0	0	0	0	0	0	0	0
201	N	0	0	0	0	0	0	0	0	0	0	0	0	0	0	0	0	0	0	0	0	0	0	0	0	0	0	0	0	0	0	0	0	0	0	0	0	0	0	0	0	0
202	N	0	0	0	0	0	0	0	0	0	0	0	0	0	0	0	0	0	0	0	0	0	0	0	0	0	0	0	0	0	0	0	0	0	0	0	0	0	0	0	0	0
203	N	0	0	0	0	0	0	0	0	0	0	0	0	0	0	0	0	0	0	0	0	0	0	0	0	0	0	0	0	0	0	0	0	0	0	0	0	0	0	0	0	0
204	N	0	0	0	0	0	0	0	0	0	0	0	0	0	0	0	0	0	0	0	0	0	0	0	0	0	0	0	0	0	0	0	0	0	0	0	0.756012	0	0	0	0	0
205	N	0	0	0	0	0	0	0	0	0	0	0	0	0	0	0	0	0	0	0	0	0	0	0	0	0	0	0	0	0	0	0	0	0	0	0	0	0	0	0	0	0
206	N	0	0	0	0	0	0	0	0	0	0	0	0	0	0	0	0	0	0	0	0	0	0	0	0	0	0	0	0	0	0	0	0	0	0	0	0	0	0	0	0	0
207	N	0	0	0	0	0	0	0	0	0	0	0	0	0	0	0	0	0	0	0	0	0	0	0	0	0	0	0	0	0	0	0	0	0	0	0	0.770231	0	0	0	0	0
208	N	0	0	0	0	0	0	0	0	0	0	0	0	0	0	0	0	0	0	0	0	0	0	0	0	0	0	0	0	0	0	0	0	0	0	0	0	0	0	0	0	0
209	N	0	0	0	0	0	0	0	0	0	0	0	0	0	0	0	0	0	0	0	0	0	0	0	0	0	0	0	0	0	0	0	0	0	0	0	0	0	0	0	0	0
210	N	0	0	0	0	0	0	0	0	0	0	0	0	0	0	0	0	0	0	0	0	0	0	0	0	0	0	0	0	0	0	0	0	0	0	0	0	0	0	0	0	0
211	N	0	0	0	0	0	0	0	0	0	0	0	0	0	0	0	0	0	0	0	0	0	0	0	0	0	0	0	0	0	0	0	0	0	0	0	0	0	0	0	0	0
212	N	0	0	0	0	0	0	0	0	0	0	0	0	0	0	0	0	0	0	0	0	0	0	0	0	0	0	0	0	0	0	0	0	0	0	0	0	0	0	0	0	0
213	N	0	0	0	0	0	0	0	0	0	0	0	0	0	0	0	0	0	0	0	0	0	0	0	0	0	0	0	0	0	0	0	0	0	0	0	0	0	0	0	0	0
214	N	0	0	0	0	0	0	0	0	0	0	0	0	0	0	0	0	0	0	0	0	0	0	0	0	0	0	0	0	0	0	0	0	0	0	0	0	0	0	0	0	0
215	N	0	0	0	0	0	0	0	0	0	0	0	0	0	0	0	0	0	0	0	0	0	0	0	0	0	0	0	0	0	0	0	0	0	0	0	0	0	0	0	0	0
216	N	0	0	0	0	0	0	0	0	0	0	0	0	0	0	0	0	0	0	0	0	0	0	0	0	0	0	0	0	0	0	0	0	0	0	0	0	0	0	0	0	0
217	N	0	0	0	0	0	0	0	0	0	0	0	0	0	0	0	0	0	0	0	0	0	0	0	0	0	0	0	0	0	0	0	0	0	0	0	0	0	0	0	0	0
218	N	0	0	0	0	0	0	0	0	0	0	0	0	0	0	0	0	0	0	0	0	0	0	0	0	0	0	0	0	0	0	0	0	0	0	0	0	0	0	0	0	0
219	N	0	0	0	0	0	0	0	0	0	0	0	0	0	0	0	0	0	0	0	0	0	0	0	0	0	0	0	0	0	0	0	0	0	0	0	0	0	0	0	0	0
220	N	0	0	0	0	0	0	0	0	0	0	0	0	0	0	0	0	0	0	0	0	0	0	0	0	0	0	0	0	0	0	0	0	0	0	0	0	0	0	0	0	0
221	N	0	0	0	0	0	0	0	0	0	0	0	0	0	0	0	0	0	0	0	0	0	0	0	0	0	0	0	0	0	0	0	0	0	0	0	0	0	0	0	0	0
222	N	0	0	0	0	0	0	0	0	0	0	0	0	0	0	0	0	0	0	0	0	0	0	0	0	0	0	0	0	0	0	0	0	0	0	0	0	0	0	0	0	0
223	N	0	0	0	0	0	0	0	0	0	0	0	0	0	0	0	0	0	0	0	0	0	0	0	0	0	0	0	0	0	0	0	0	0	0	0	0	0	0	0	0	0
224	N	0	0	0	0	0	0	0	0	0	0	0	0	0	0	0	0	0	0	0	0	0	0	0	0	0	0	0	0	0	0	0	0	0	0	0	0	0	0	0	0	0
225	N	0	0	0	0	0	0	0	0	0	0	0	0	0	0	0	0	0	0	0	0	0	0	0	0	0	0	0	0	0	0	0	0	0	0	0	0	0	0	0	0	0
226	N	0	0	0	0	0	0	0	0	0	0	0	0	0	0	0	0	0	0	0	0	0	0	0	0	0	0	0	0	0	0	0	0	0	0	0	0	0	0	0	0	0
227	N	0	0	0	0	0	0	0	0	0	0	0	0	0	0	0	0	0	0	0	0	0	0	0	0	0	0	0	0	0	0	0	0	0	0	0	0	0	0	0	0	0
228	N	0	0	0	0	0	0	0	0	0	0	0	0	0	0	0	0	0	0	0	0	0	0	0	0	0	0	0	0	0	0	0	0	0	0	0	0	0	0	0	0	0
229	N	0	0	0	0	0	0	0	0	0	0	0	0	0	0	0	0	0	0	0	0	0	0	0	0	0	0	0	0	0	0	0	0	0	0	0	0	0	0	0	0	0
230	N	0	0	0	0	0	0	0	0	0	0	0	0	0	0	0	0	0	0	0	0	0	0	0	0	0	0	0	0	0	0	0	0	0	0	0	0	0	0	0	0	0
231	N	0	0	0	0	0	0	0	0	0	0	0	0	0	0	0	0	0	0	0	0	0	0	0	0	0	0	0	0	0	0	0	0	0	0	0	0	0	0	0	0	0
232	N	0	0	0	0	0	0	0	0	0	0	0	0	0	0	0	0	0	0	0	0	0	0	0	0	0	0	0	0	0	0	0	0	0	0	0	0	0	0	0	0	0
233	N	0	0	0	0	0	0	0	0	0	0	0	0	0	0	0	0	0	0	0	0	0	0	0	0	0	0	0	0	0	0	0	0	0	0	0	0	0	0	0	0	0
234	N	0	0	0	0	0	0	0	0	0	0	0	0	0	0	0	0	0	0	0	0	0	0	0	0	0	0	0	0	0	0	0	0	0	0	0	0	0	0	0	0	0
235	N	0	0	0	0	0	0	0	0	0	0	0	0	0	0	0	0	0	0	0	0	0	0	0	0	0	0	0	0	0	0	0	0	0	0	0	0	0	0	0	0	0
236	N	0	0	0	0	0	0	0	0	0	0	0	0	0	0	0	0	0	0	0	0	0	0	0	0	0	0	0	0	0	0	0	0	0	0	0	0	0	0	0	0	0
237	N	0	0	0	0	0	0	0	0	0	0	0	0	0	0	0	0	0	0	0	0	0	0	0	0	0	0	0	0	0	0	0	0	0	0	0	0	0	0	0	0	0
238	N	0	0	0	0	0	0	0	0	0	0	0	0	0	0	0	0	0	0	0	0	0	0	0	0	0	0	0	0	0	0	0	0	0	0	0	0	0	0	0	0	0
239	N	0	0	0	0	0	0	0	0	0	0	0	0	0	0	0	0	0	0	0	0	0	0	0	0	0	0	0	0	0	0	0	0	0	0	0	0.734048	0	0	0	0	0
240	N	0	0	0	0	0	0	0	0	0	0	0	0	0	0	0	0	0	0	0	0	0	0	0	0	0	0	0	0	0	0	0	0	0	0	0	0	0	0	0	0	0
241	N	0	0	0	0	0	0	0	0	0	0	0	0	0	0	0	0	0	0	0	0	0	0	0	0	0	0	0	0	0	0	0	0	0	0	0	0	0	0	0	0	0
242	N	0	0	0	0	0	0	0	0	0	0	0	0	0	0	0	0	0	0	0	0	0	0	0	0	0	0	0	0	0	0	0	0	0	0	0	0	0	0	0	0	0
243	Y	0	0	0	0	0	0	0	0	0	0	0	0	0	0	0	0	0	0	0	0	0	0	0	0	0	0	0	0	0	0	0	0	0	0	0	0	0	0	0	0	0
244	Y	0	0	0	0	0	0	0	0	0	0	0	0	0	0	0	0	0	0	0	0	0	0	0	0	0	0	0	0	0	0	0	0	0	0	0	0	0	0	0	0	0
245	Y	0	0	0	0	0	0	0	0	0	0	0	0	0	0	0	0	0	0	0	0	0	0	0	0	0	0	0	0	0	0	0	0	0	0	0	0	0	0	0	0	0
246	Y	0	0	0	0	0	0	0	0	0	0	0	0	0	0	0	0	0	0	0	0	0	0	0	0	0	0	0	0	0	0	0	0	0	0	0	0	0	0	0	0	0
247	Y	0	0	0	0	0	0	0	0	0	0	0	0	0	0	0	0	0	0	0	0	0	0	0	0	0	0	0	0	0	0	0	0	0	0	0	0	0	0	0	0	0
248	Y	0	0	0	0	0	0	0	0	0	0	0	0	0	0	0	0	0	0	0	0	0	0	0	0	0	0	0	0	0	0	0	0	0	0	0	0	0	0	0	0	0
249	Y	0	0	0	0	0	0	0	0	0	0	0	0	0	0	0	0	0	0	0	0	0	0	0	0	0	0	0	0	0	0	0	0	0	0	0	0	0	0	0	0	0
250	Y	0	0	0	0	0	0	0	0	0	0	0	0	0	0	0	0	0	0	0	0	0	0	0	0	0	0	0	0	0	0	0	0	0	0	0	0	0	0	0	0	0
251	Y	0	0	0	0	0	0	0	0	0	0	0	0	0	0	0	0	0	0	0	0	0	0	0	0	0	0	0	0	0	0	0	0	0	0	0	0	0	0	0	0	0
252	Y	0	0	0	0	0	0	0	0	0	0	0	0	0	0	0	0	0	0	0	0	0	0	0	0	0	0	0	0	0	0	0	0	0	0	0	0	0	0	0	0	0
253	Y	0	0	0	0	0	0	0	0	0	0	0	0	0	0	0	0	0	0	0	0	0	0	0	0	0	0	0	0	0	0	0	0	0	0	0	0	0	0	0	0	0
254	Y	0	0	0	0	0	0	0	0	0	0	0	0	0	0	0	0	0	0	0	0	0	0	0	0	0	0	0	0	0	0	0	0	0	0	0	0	0	0	0	0	0
255	Y	0	0	0	0	0	0	0	0	0	0	0	0	0	0	0	0	0	0	0	0	0	0	0	0	0	0	0	0	0	0	0	0	0	0	0	0	0	0	0	0	0
256	Y	0	0	0	0	0	0	0	0	0	0	0	0	0	0	0	0	0	0	0	0	0	0	0	0	0	0	0	0	0	0	0	0	0	0	0	0	0	0	0	0	0
257	Y	0	0	0	0	0	0	0	0	0	0	0	0	0	0	0	0	0	0	0	0	0	0	0	0	0	0	0	0	0	0	0	0	0	0	0	0	0	0	0	0	0
258	Y	0	0	0	0	0	0	0	0	0	0	0	0	0	0	0	0	0	0	0	0	0	0	0	0	0	0	0	0	0	0	0	0	0	0	0	0	0	0	0	0	0
259	Y	0	0	0	0	0	0	0	0	0	0	0	0	0	0	0	0	0	0	0	0	0	0	0	0	0	0	0	0	0	0	0	0	0	0	0	0	0	0	0	0	0
260	Y	0	0	0	0	0	0	0	0	0	0	0	0	0	0	0	0	0	0	0	0	0	0	0	0	0	0	0	0	0	0	0	0	0	0	0	0	0	0	0	0	0
261	Y	0	0	0	0	0	0	0	0	0	0	0	0	0	0	0	0	0	0	0	0	0	0	0	0	0	0	0	0	0	0	0	0	0	0	0	0	0	0	0	0	0
262	Y	0	0	0	0	0	0	0	0	0	0	0	0	0	0	0	0	0	0	0	0	0	0	0	0	0	0	0	0	0	0	0	0	0	0	0	0	0	0	0	0	0
[truncated: 12 more columns]

## Sheet: Table S9
Table S9: Association of other mitochondrial variants with mitochondrial heteroplasmy from the PGP LCLs
We performed association tests of other mitochondrial SNPs with overall mitochondrial heteroplasmy detected from the PGP LCLs. Position represent the base-pair position of the mitochondiral SNP in hg19 coordinates. Ref and Alt represent the Reference and Alternate allele of the SNP. The Effect sze, Standard Error (SE) and P-value represents the association statistics of the linear regression test…
Position	Ref.	Alt.	Effect size	SE	P-value
73	G	A	-0.671972	0.314507	0.0370148
146	T	C	-0.463041	0.548169	0.401871
150	C	C	-0.144768	0.406361	0.723149
185	G	A	-0.159599	0.427037	0.710012
195	T	C	-0.485643	0.392185	0.22077
228	G	A	0.311922	0.425777	0.466861
295	C	T	0.223205	0.370606	0.549425
462	C	T	0.335113	0.392899	0.397335
489	T	C	0.127201	0.360858	0.725789
497	C	T	-0.30088	0.50552	0.554114
2706	G	A	-0.59516	0.313772	0.0630173
3010	G	A	-0.090132	0.31689	0.777132
3480	A	G	-0.230509	0.446957	0.608074
4216	T	C	0.0935552	0.340771	0.78468
7028	C	T	NA	NA	NA
8860	G	A	1.52096	2.00702	0.52768
9055	G	A	-0.230509	0.446957	0.608074
9698	T	C	-0.230509	0.446957	0.608074
10398	A	G	0.720784	0.304438	0.0215864
10550	A	G	-0.230509	0.446957	0.608074
11251	A	G	0.112723	0.346835	0.746389
11299	T	C	-0.230509	0.446957	0.608074
11467	A	G	-0.247093	0.407633	0.546854
11719	A	G	-0.617273	0.31305	0.0535794
12308	A	G	-0.247093	0.407633	0.546854
12372	G	A	-0.110242	0.393846	0.780577
12612	A	G	0.368587	0.368303	0.321242
12705	C	T	1.2496	0.394272	0.00247615
13708	G	A	0.244371	0.35167	0.49
14167	C	T	-0.230509	0.446957	0.608074
14766	T	C	-0.675267	0.307857	0.0324439
14798	T	C	-0.022247	0.335197	0.94732
15043	G	A	1.94662	0.491097	0.000211222
15452	C	A	0.112723	0.346835	0.746389
15924	A	G	1.15994	0.39716	0.00502691
16069	C	T	0.223205	0.370606	0.549425
16126	T	C	0.153752	0.354036	0.665752
16129	G	A	1.27893	0.396306	0.0020912
16223	C	T	1.32282	0.415834	0.0025717
16311	T	C	-0.00918082	0.346499	0.978956
16362	T	C	-0.157472	0.609962	0.797225
16519	C	T	0.0303695	0.33564	0.928227
